# Supplementary material for: Insulin treatment improves liver histopathology and decreases expression of inflammatory and fibrogenic genes in a hyperglycemic, dyslipidemic hamster model of NAFLD
Source: J Transl Med. 2021 Feb 17;19:80. doi: 10.1186/s12967-021-02729-1 (PMC7890970; doi:10.1186/s12967-021-02729-1)
Supplement: Supplementary file 1 — Additional file 1: Table S1. Immunohistochemistry protocols. Overview of the immunohistochemistry protocols used in the study. Table S3. Gene expression in NASH vs CTRL hamsters. Fold changes and log2-fold changes in gene expression between NASH and CTRL hamsters. Table S4. Gene expression in NASH-STZ vs NASH hamsters. Fold changes and log2-fold changes in gene expression between NASH-STZ and NASH hamsters. Table S5. Gene expression in NASH-STZ-HI vs NASH-STZ hamsters. Fold changes and log2-fold changes in gene expression between NASH-STZ-HI and NASH-STZ hamsters. Table S6. Overview of genes significantly regulated in all three data sets (two human data sets and one hamster data set). List of genes exhibiting similar (and significant) gene regulation in both the human data sets used as well as the hamster data set. [file 12967_2021_2729_MOESM1_ESM.xlsx]

## Sheet: Additional table 1
Additional Table 1. Immunohistochemistry protocols
Antibody	Catalog number and provider	Clonality and isotype	Dilution	Blocking of unspecific protein binding	Antigen retrieval	Wash buffer	Detection
Rabbit anti-CD68	Ab125212 (Abcam)	Polyclonal (IgG)	1:100 (5 µg/ml)	Discovery inhibitor (Roche) 12 min, TNB buffer (Roche) 20 min	CC1 buffer (Roche) (pH 8.4), 95°C, 24 min	Reaction buffer (Roche)	BrightVision Goat anti-Rabbit (37 °C, 30 min)
Rabbit anti-CD11b	Ab133357 (Abcam)	Monoclonal (IgG)	1:4230 (0.3 µg/ml)	Discovery inhibitor (Roche) 12 min, TNB buffer (Roche) 20 min	CC1 buffer (Roche) (pH 8.4), 95°C, 24 min	Reaction buffer (Roche)	BrightVision anti-Rabbit (37 °C, 20 min)
Rabbit anti-CD45	Ab10558 (Abcam)	Polyclonal (IgG)	1:500 (2 µg/ml)	Discovery inhibitor (Roche) 12 min, TNB buffer (Roche) 20 min	CC1 buffer (Roche) (pH 8.4), 95°C, 24 min	Reaction buffer (Roche)	BrightVision anti-Rabbit (37 °C, 20 min)
Rabbit anti-αSMA	Ab5694 (Abcam)	Polyclonal (IgG)	1:333 (0.6 µg/ml)	Discovery inhibitor (Roche) 12 min, TNB buffer (Roche) 20 min	CC1 buffer (Roche) (pH 8.4), 95°C, 24 min	Reaction buffer (Roche)	BrightVision anti-Rabbit (37 °C, 20 min)

## Sheet: Additional table 3
Additional Table 3. Gene expression in NASH vs CTRL hamsters
NASH vs CTRL
GENE	q-value	Log2-fold change	Fold change
Lipg	0.000935303	-3.07552	0.118625
Cd163	0.00127866	-2.51669	0.174743
Sqle	0.00245213	-2.46404	0.181238
Pcsk9	0.000378353	-2.38848	0.190984
Cish	0.00165081	-2.17356	0.221663
Btg2	0.00285105	-2.12422	0.229375
Trim24	0.00105916	-1.83098	0.281074
Aldh1a3	0.0022776	-1.65858	0.316751
Fgb	0.00178334	-1.5934	0.33139
Fgg	0.00161958	-1.5776	0.335039
Adcy1	0.00332797	-1.49308	0.355253
Serpinf1	0.00291539	-1.45632	0.364422
Fga	0.00205731	-1.4484	0.366428
Tmem97	0.000381275	-1.43868	0.368905
Stard4	0.000651202	-1.42642	0.372053
Tmem45b	0.00222474	-1.35218	0.3917
Gpr146	0.000651202	-1.34106	0.394731
Cldn15	0.00108429	-1.3358	0.396172
Hgf	0.00118198	-1.32908	0.398022
Chad	0.00320602	-1.31251	0.40262
Fam169b	0.000405002	-1.17994	0.44137
Sarm1	0.00285105	-1.1562	0.448693
Mbl2	0.00121179	-1.11364	0.462127
Kif26b	0.00341209	-1.08062	0.472824
Bmp1	0.00104291	-1.03938	0.486537
Cachd1	0.00289038	-1.03056	0.48952
Arl4d	0.00142845	-1.01668	0.494252
Kif21a	0.00346043	-0.995	0.501736
Acsf2	0.00307933	-0.91606	0.529954
Slc43a1	0.00114332	-0.91188	0.531492
Lifr	0.00291901	-0.87494	0.545277
Ednrb	0.00189527	-0.8683	0.547792
St6gal1	0.00105916	-0.84568	0.556449
Ace2	0.00343886	-0.843316	0.557361
Scgb1c1	0.0042222	-0.82054	0.56623
Tdo2	0.00411094	-0.8192	0.566756
Lrig1	0.00219415	-0.81526	0.568306
Ccdc160	0.00144035	-0.80326	0.573053
Amacr	0.00153242	-0.79196	0.577559
Ptger3	0.00102966	-0.78986	0.5784
Chrna3	0.00289038	-0.787988	0.579151
Peg3	0.00381662	-0.78548	0.580159
C1rl	0.00114325	-0.78458	0.580521
Slc30a1	0.00165081	-0.7646	0.588617
Serpinf2	0.00160827	-0.7628	0.589351
Bmp5	0.0010968	-0.75666	0.591865
Col13a1	0.00142845	-0.75124	0.594093
Slc16a12	0.00178334	-0.743	0.597496
St3gal4	0.000721954	-0.70998	0.611329
Igfbp3	0.000172147	-0.70986	0.611379
C8a	0.00283263	-0.7072	0.612508
Ccr3	0.00127866	-0.704016	0.613861
Bin1	0.00307933	-0.70012	0.615521
Ehd3	0.00295619	-0.69436	0.617983
Il6st	0.0042222	-0.67864	0.624754
Rcl1	0.00155706	-0.6779	0.625074
Stap2	0.00320602	-0.67756	0.625222
Itgb3	0.0011106	-0.66582	0.63033
Wnt9b	0.00324082	-0.65972	0.633001
Dock4	0.00188729	-0.65618	0.634556
Podxl	0.00345929	-0.64848	0.637952
Hao2	0.00314662	-0.64232	0.640682
Tnfrsf11b	0.00206655	-0.64138	0.641099
Hsd3b7	0.00226349	-0.61336	0.653673
Hand2	0.00399089	-0.60242	0.658648
Bmp10	0.00316005	-0.60236	0.658676
Clec4g	0.00283912	-0.59938	0.660038
Khdrbs3	0.00408968	-0.59436	0.662338
Exoc2	0.0011106	0.58602	1.5011
Prr12	0.00123759	0.58622	1.50131
Exoc6	0.0042222	0.59106	1.50635
Mob2	0.000870979	0.59144	1.50675
Myh14	0.0042222	0.59202	1.50736
Sumf1	0.000870979	0.59274	1.50811
Faf1	0.00413727	0.59298	1.50836
Commd8	0.000322738	0.59312	1.50851
Asb5	0.000870979	0.593332	1.50873
Rnf141	0.00327931	0.59574	1.51125
Cdh13	0.00335004	0.597206	1.51278
Usp5	0.000870979	0.59758	1.51318
Tmem192	0.00178334	0.59796	1.51357
Dffa	0.000582398	0.5986	1.51425
Thoc3	0.000870979	0.59956	1.51525
Ccs	0.00355017	0.602	1.51782
Pgpep1	0.00326148	0.60922	1.52543
1700019D03Rik	0.00329236	0.60946	1.52569
Clcn6	0.00219415	0.6107	1.527
Ankrd37	0.00327963	0.612554	1.52896
Ankrd16	0.00160827	0.6135	1.52997
Sar1b	0.00219415	0.61354	1.53001
Dynlt3	0.0010968	0.61424	1.53075
0610009O20Rik	0.00113873	0.61428	1.53079
Lonp1	0.0029613	0.61454	1.53107
Smagp	0.00178334	0.61622	1.53285
Ltb	0.00341209	0.62028	1.53717
Sil1	0.00174216	0.62044	1.53734
Spns1	0.000651202	0.62052	1.53743
Ankmy2	0.000735078	0.62148	1.53845
Acsf3	0.0011106	0.62418	1.54133
1110051M20Rik	0.00184374	0.62476	1.54195
Angptl3	0.0042222	0.62996	1.54752
Aurka	0.00299476	0.633	1.55079
Pstk	0.00372668	0.63378	1.55162
Cpped1	0.00410888	0.63406	1.55193
Bloc1s3	0.00193862	0.6348	1.55272
Tmem43	0.00289038	0.6389	1.55714
Spg11	0.0024631	0.64026	1.55861
Nt5c1b	0.00400143	0.64166	1.56012
Ptgr2	0.00170371	0.6418	1.56027
Sox4	0.00341209	0.64284	1.5614
Rab34	0.00410888	0.6459	1.56471
Nqo1	0.000870979	0.64678	1.56567
Lpcat3	0.000546633	0.64976	1.56891
Ldhb	0.00218019	0.65016	1.56934
Cyld	0.00412024	0.65114	1.57041
Trim45	0.0029613	0.6513	1.57058
Tmem231	0.00394604	0.65306	1.5725
Wwox	0.00223627	0.65372	1.57322
Prpsap1	0.00341209	0.65524	1.57488
Arhgap24	0.00298977	0.6573	1.57713
Arf2	0.000870979	0.65752	1.57737
Prkab1	0.00165081	0.65756	1.57741
Ddah2	0.000994138	0.6583	1.57822
Coq2	0.00219415	0.65862	1.57857
Lancl2	0.00114325	0.65872	1.57868
Pja1	0.00253377	0.65946	1.57949
Rpa1	0.00394604	0.66238	1.58269
Usp14	0.000142022	0.66334	1.58374
Mbnl2	0.00191043	0.667	1.58777
Cited1	0.00205731	0.669698	1.59074
Aga	0.00217157	0.6726	1.59394
Nrbp1	0.000651202	0.6737	1.59516
Gipc1	0.000741581	0.67406	1.59556
Exoc4	0.00283263	0.67616	1.59788
Sccpdh	0.00398862	0.67782	1.59972
Elmo1	0.00341209	0.67784	1.59974
Trim36	0.00329971	0.679572	1.60166
Ttll10	0.0042378	0.68	1.60214
Bop1	0.00283263	0.68086	1.6031
Fam117a	0.0029613	0.68146	1.60376
Anp32e	0.00206002	0.68158	1.6039
Sh3d19	0.00383484	0.68344	1.60596
Ccdc17	0.00125667	0.685	1.6077
Bmyc	0.00327963	0.6877	1.61071
Sh3bp4	0.00124948	0.68954	1.61277
Rhbdf1	0.00405218	0.69162	1.6151
Armc6	0.00422771	0.69212	1.61566
Tssc1	0.00105916	0.69298	1.61662
Sik2	0.0011106	0.69344	1.61713
Fbxo6	0.00400143	0.69368	1.6174
Tns1	0.00417998	0.69386	1.61761
Frrs1	0.00219415	0.6949	1.61877
Commd4	0.00223627	0.6969	1.62102
Pitrm1	0.000773895	0.69772	1.62194
Brip1	0.00218019	0.698136	1.62241
Ccl5	0.00284693	0.69828	1.62257
Shkbp1	0.00314662	0.70014	1.62466
Angpt2	0.00422771	0.702006	1.62677
Phtf1	0.0029613	0.704	1.62902
Vsig10	0.00410888	0.7066	1.63195
Adap2	0.000920781	0.70764	1.63313
Prodh	0.000651202	0.71164	1.63766
Rab11fip5	0.00189527	0.71258	1.63873
Camk2n1	0.00219415	0.71512	1.64162
Akr1c19	0.00409888	0.71886	1.64588
Mapk9	0.00178334	0.72012	1.64732
Polg2	0.00156599	0.72174	1.64917
Hebp2	0.00335004	0.722946	1.65055
Tmem72	0.00385038	0.724726	1.65259
Tmem120a	0.000651202	0.72488	1.65276
Rbm38	0.000651202	0.72718	1.6554
Amdhd2	0.00343503	0.72866	1.6571
Brd9	0.00191043	0.72866	1.6571
Nphp1	0.00283263	0.729	1.65749
Myl6b	0.00407056	0.72928	1.65781
Agfg1	0.00135275	0.73288	1.66195
Tcn2	0.00206424	0.73546	1.66493
Snapin	0.000741581	0.73662	1.66627
Fbxl15	0.00225982	0.73736	1.66712
Sult1c2	0.00276259	0.7383	1.66821
Fbxw10	0.000870979	0.73836	1.66828
S100a16	0.000994138	0.73986	1.67001
Tpcn1	0.00174216	0.74264	1.67323
Gpt	0.00341209	0.74354	1.67428
Eps8l2	0.00410888	0.74388	1.67467
Suox	0.00114278	0.74646	1.67767
Dnm3	0.000870979	0.749474	1.68118
Usp27x	0.00283263	0.75016	1.68198
Cc2d2a	0.00202682	0.75104	1.68301
Gga2	0.00307933	0.7541	1.68658
Fancb	0.00320602	0.75436	1.68688
Ttll1	0.00158255	0.75698	1.68995
Arsa	0.00349995	0.75722	1.69023
Srgap1	0.00408968	0.76018	1.6937
Asb13	0.00295015	0.76036	1.69391
Sardh	0.00283263	0.7606	1.6942
Arhgap19	0.000520561	0.761629	1.6954
Bcar1	0.000142022	0.76404	1.69824
Prrg4	0.00349995	0.767242	1.70201
Nrip1	0.00329971	0.76964	1.70484
Xpnpep2	0.00156599	0.77262	1.70837
Gdi2	0.00184204	0.77352	1.70944
Acsbg1	0.00202682	0.77382	1.70979
Fahd1	0.00314662	0.77496	1.71114
Cdca3	0.00307933	0.77816	1.71494
Tmem27	0.00259917	0.778418	1.71525
Appl2	0.00317051	0.7809	1.7182
Tssk6	0.00410888	0.78214	1.71968
Npc2	0.00419581	0.7837	1.72154
Ciita	0.00245213	0.78486	1.72293
Wdr5b	0.00188729	0.794822	1.73486
Xrcc1	0.00372668	0.79638	1.73674
Unc13a	0.0029613	0.79668	1.7371
Dut	0.00324082	0.7974	1.73797
Rnls	0.000706139	0.79858	1.73939
Adora1	0.00345929	0.80056	1.74178
Lrg1	0.00170371	0.80252	1.74415
Mybph	0.00219415	0.8099	1.75309
Ldlrad3	0.00119345	0.81225	1.75595
Sltm	0.00145768	0.8135	1.75747
Adad1	0.00394604	0.814412	1.75858
Epsti1	0.0029613	0.81502	1.75932
Clip2	0.00158255	0.82118	1.76685
Tpm1	0.000324943	0.822	1.76786
Hsd17b11	0.00365454	0.82318	1.7693
Vsig1	0.00372668	0.823216	1.76935
Rdh14	0.0029701	0.82458	1.77102
Gramd1c	0.000935303	0.82746	1.77456
Fxyd6	0.00394604	0.8276	1.77473
Abr	0.00329971	0.83136	1.77936
Ank	0.00410888	0.8321	1.78027
Vangl1	0.00269333	0.83972	1.7897
Eci2	0.00379396	0.84344	1.79432
Lxn	0.0042222	0.84742	1.79928
Dynll2	0.00191043	0.8519	1.80488
Wdr6	0.000651202	0.85244	1.80555
Gpr39	0.00276259	0.85636	1.81046
Gnpda1	0.00266	0.85656	1.81072
Tmem143	0.00314662	0.85812	1.81267
Vldlr	0.00297603	0.8617	1.81718
Hs1bp3	0.000870979	0.86206	1.81763
Slc17a8	0.00320359	0.86264	1.81836
Trpc6	0.00355017	0.86544	1.8219
Ankar	0.0042222	0.87024	1.82797
Ano10	0.0010968	0.87302	1.83149
Gnai1	0.00283263	0.87544	1.83457
Tjp3	0.00124351	0.87692	1.83645
Pter	0.000651202	0.88072	1.84129
Tnfaip2	0.0029613	0.88316	1.84441
Fam83f	0.00219415	0.88376	1.84518
Zfp704	0.00283263	0.89348	1.85765
Recql4	0.00135275	0.89415	1.85851
Thada	0.00202682	0.89462	1.85912
Nln	0.00189527	0.89486	1.85943
Atpif1	0.00114278	0.89534	1.86005
Col17a1	0.00152283	0.895556	1.86033
Ergic1	0.00219415	0.89846	1.86408
Pbx4	0.00276259	0.90134	1.8678
Sesn3	0.00121669	0.90622	1.87413
Bri3	0.00171489	0.91532	1.88599
Klhl7	0.00214978	0.91542	1.88612
Chchd10	0.00299687	0.9217	1.89435
Sulf2	0.00129164	0.92262	1.89555
Prkcd	0.00338036	0.92352	1.89674
Kctd14	0.00259917	0.92536	1.89916
Ppp1r3c	0.0029613	0.93508	1.912
Atp8b5	0.000994138	0.937238	1.91486
Opcml	0.000651202	0.94342	1.92308
Tmsb10	0.0029613	0.94436	1.92434
Mthfr	0.00191043	0.94736	1.92834
Mccc2	0.00138141	0.95104	1.93327
Npas4	0.00226349	0.951168	1.93344
Gstp1	0.00262385	0.95182	1.93431
Amot	0.00363015	0.95254	1.93528
Marveld1	0.00281502	0.95348	1.93654
Tekt2	0.00334228	0.95782	1.94237
Lmbrd1	0.00399089	0.9736	1.96373
AF529169	0.00184374	0.973704	1.96388
Ninj1	0.000423654	0.97496	1.96559
Rxrg	0.00363015	0.9795	1.97178
Rnf135	0.00223627	0.97994	1.97238
Mn1	0.000378353	0.98502	1.97934
Kctd15	0.000378353	0.99058	1.98698
Sgtb	0.00142763	0.99248	1.9896
Laptm4b	0.00314662	0.99348	1.99098
Trim37	0.000935303	0.9986	1.99806
Aldh9a1	0.000540728	0.99998	1.99997
Phospho1	0.00189527	1.00418	2.0058
Ihh	0.00343886	1.00633	2.0088
Cbfa2t3	0.00104291	1.00712	2.00989
Wfikkn2	0.00125667	1.01256	2.01748
Jup	0.00151787	1.02584	2.03614
Arhgap11a	0.00363015	1.0365	2.05125
Fat1	0.00290484	1.03706	2.05204
Snx24	0.00363015	1.03874	2.05443
Trit1	0.00164582	1.04344	2.06114
Wnt5b	0.00410888	1.0501	2.07067
Galk2	0.00135275	1.0542	2.07657
Npnt	0.00114325	1.06524	2.09251
Ppp2r1b	0.000209968	1.06618	2.09388
Slc46a2	0.00286117	1.07432	2.10573
Dsn1	0.00323684	1.07868	2.1121
Cst7	0.00283263	1.0863	2.12329
N4bp3	0.000358604	1.08635	2.12336
Sdc1	0.000378353	1.08966	2.12824
Gulo	0.00165081	1.1004	2.14414
Als2cl	0.000426875	1.10236	2.14705
Cenpv	0.000426875	1.1058	2.15218
Mylk	0.00422771	1.1148	2.16565
Gnpat	0.00144035	1.1223	2.17694
Prr18	0.0023398	1.1269	2.18389
Fam26f	0.00394604	1.13302	2.19317
Xkr9	0.00356358	1.14368	2.20944
Mmp15	0.00327931	1.14768	2.21557
Ugp2	0.00283263	1.14796	2.216
Gm266	0.00212511	1.15166	2.22169
Itpka	0.000612384	1.15599	2.22837
Chaf1a	0.00345929	1.1587	2.23256
Gatsl2	0.0023398	1.16316	2.23947
Tubgcp3	0.0023398	1.17288	2.25461
Phldb3	0.00408968	1.18134	2.26787
Fahd2a	0.00283263	1.21058	2.31431
Mgll	0.00219415	1.2191	2.32801
Dbp	0.000691541	1.2227	2.33383
Cidec	0.00329971	1.22304	2.33438
Pla2g16	0.00360897	1.2416	2.36461
Sox12	0.00114325	1.24542	2.37088
Mep1b	0.000384162	1.25075	2.37965
Txnrd3	0.00229117	1.25996	2.39489
Fads2	0.000612384	1.261	2.39662
Tspo	0.00113873	1.2666	2.40594
Mfsd3	0.00145768	1.27458	2.41928
Olfml2a	0.000832661	1.27714	2.42358
Pdcd4	0.00265552	1.27964	2.42778
Trnp1	0.00114325	1.29143	2.44771
Cpt1a	0.00283263	1.29774	2.45843
Fuca2	0.0029613	1.31622	2.49013
Slc25a34	0.00346043	1.31922	2.49531
Fads6	0.00193987	1.3208	2.49805
Bicc1	0.00184029	1.3238	2.50325
Ar	0.00327963	1.34554	2.54126
Mfsd2a	0.00350647	1.38785	2.61688
Mfsd7a	0.00259917	1.39698	2.6335
Fermt1	0.00188729	1.40243	2.64347
Lrtm2	0.00119345	1.40297	2.64446
Gcat	0.00135275	1.41008	2.65752
Lpo	0.0041408	1.41768	2.67156
Cryl1	0.00317051	1.42016	2.67615
Mip	0.00202682	1.42097	2.67765
Slc27a1	0.00188729	1.42874	2.69212
Pate2	0.00283263	1.46276	2.75635
5730409E04Rik	0.000378353	1.4808	2.79103
2010003K11Rik	0.00105916	1.48374	2.79673
Abcg5	0.0039845	1.51686	2.86168
Uap1l1	0.00399089	1.52168	2.87125
Etnk2	0.00346043	1.523	2.87388
Dcaf12l1	0.00170371	1.5441	2.91622
Gabrg1	0.000724987	1.55323	2.93473
Dync2li1	0.00372668	1.58942	3.00928
Ceacam16	0.00250149	1.61928	3.07222
Eda2r	0.00259917	1.6263	3.0872
Cdkn2b	0.00174216	1.64685	3.13149
Srebf1	0.000142022	1.65828	3.1564
Cib2	0.000892701	1.68428	3.2138
E2f8	0.00135275	1.708	3.26708
Acot11	0.00105916	1.77934	3.43269
Alpk3	0.0029613	1.79084	3.46016
Palm3	0.000450249	1.83714	3.57301
Fam102b	0.000347915	1.85696	3.62244
Lad1	0.000142022	1.87942	3.67927
Cyp26a1	0.00379797	1.88984	3.70595
Efhd1	0.00127275	1.9217	3.78869
Nlrc3	0.00189527	1.94736	3.85668
Plin3	0.00285902	1.95028	3.86449
Fam151a	0.000426875	1.9551	3.87743
Paqr7	0.00250149	1.96724	3.91019
Gna15	0.00152567	1.97476	3.93063
2610528J11Rik	0.00289038	2.02916	4.08167
Aqp8	0.0023398	2.0569	4.16091
Gramd1b	0.000209968	2.261	4.79324
Dyrk4	0.000142022	2.39676	5.26619
Slc4a5	0.00158255	2.40448	5.29445
Ubd	0.00105916	2.4191	5.34837
Tuba8	0.000185927	2.4621	5.51018
Anxa2	0.00345929	2.48086	5.5823
Cxcl10	0.00227093	2.8357	7.13889
Fabp3	0.000520561	3.29838	9.8381
Gpx6	0.000322738	3.3528	10.2163
Kcnip3	0.000450249	3.66226	12.6605
Wscd2	0.000651202	3.75179	13.471
Htra3	0.000651202	3.8029	13.9568
Grid2ip	0.000142022	4.29348	19.6095

## Sheet: Additional table 4
Additional Table 4. Gene expression in NASH-STZ vs NASH hamsters
NASH-STZ vs NASH
GENE	q-value	Log2-fold change	Fold change
Gpnmb	0.00200926	5.42634	43.0022
Spp1	0.00214177	4.3052	19.7695
Tff3	0.00128924	4.27136	19.3111
Clec4d	0.00138879	3.80951	14.021
Chrna1	0.000824667	3.72678	13.2395
Tm4sf19	0.0012811	3.68098	12.8258
Soat1	0.001017	3.63758	12.4457
Acp5	0.000966112	3.48768	11.2175
Ctsh	0.000908116	3.45786	10.988
Clec5a	0.000975928	3.41901	10.6961
Sell	0.000964227	3.38242	10.4282
Cd300lb	0.000860811	3.37851	10.4
Fst	0.00120677	3.33964	10.1235
Bst1	0.00135627	3.3311	10.0638
Siglec1	0.000824667	3.31868	9.97751
Saa3	0.0155015	3.31724	9.96756
Anxa1	0.000908116	3.24388	9.47339
Cd68	0.000895149	3.22354	9.34076
Cd300e	0.00104885	3.22252	9.33416
Olfm4	0.0127332	3.22	9.31787
Ncf2	0.00139701	3.21334	9.27495
Plau	0.00121439	3.21172	9.26454
Abcg1	0.0012277	3.14544	8.84854
S100g	0.00369687	3.12719	8.7373
Plxnc1	0.0010092	3.11273	8.65015
Lgals1	0.00124833	3.10262	8.58977
Ctss	0.000878898	3.09436	8.54073
Slc16a6	0.00174993	3.09277	8.5313
Mcoln2	0.000860811	3.08934	8.51108
Pla2g15	0.00100895	3.07268	8.41335
Igsf6	0.00105453	3.03844	8.21602
Pglyrp2	0.000964227	3.0348	8.19532
Ctsk	0.000975928	3.00306	8.01699
Mpeg1	0.000913671	2.97904	7.88461
Rbp2	0.000932168	2.95224	7.7395
Clec4e	0.000874645	2.95062	7.73081
Cxcr4	0.000895149	2.9471	7.71196
Ccr1	0.00093099	2.94382	7.69446
Ccl3	0.00563521	2.93641	7.65506
Pla2g7	0.00167775	2.8831	7.37734
Ccl4	0.00271777	2.86672	7.29403
Sema4d	0.00086622	2.81452	7.03485
Ace	0.00201557	2.80228	6.97542
Ccl2	0.00475843	2.79651	6.94758
Lgmn	0.000895149	2.77686	6.85359
Ckb	0.00086622	2.77494	6.84448
Laptm5	0.00086622	2.7686	6.81446
C5ar1	0.000851192	2.7686	6.81446
Pld4	0.00098811	2.73382	6.65215
Slc8a1	0.000894553	2.7263	6.61756
Timp1	0.00319532	2.7148	6.56502
Rnd1	0.00951544	2.70156	6.50505
Slc11a1	0.000937276	2.67906	6.40438
Slc7a8	0.000878898	2.65005	6.27687
Clec4f	0.000824667	2.632	6.19885
Mmp12	0.00134187	2.606	6.08813
Sdc3	0.000872074	2.60356	6.07784
Gdf15	0.00102817	2.60204	6.07144
Kcnn4	0.000825306	2.59807	6.05474
Sept3	0.00324557	2.58158	5.98595
Slc43a2	0.000851192	2.57904	5.97542
Hexa	0.000824667	2.57766	5.96971
Il7r	0.00195003	2.54169	5.8227
Havcr2	0.000851192	2.53726	5.80485
Pdk4	0.00194547	2.53592	5.79947
Metrnl	0.00207157	2.53176	5.78277
Tfpi2	0.00408756	2.51422	5.71289
Nek6	0.00144487	2.5092	5.69304
Tlr2	0.00496226	2.50842	5.68996
Cyba	0.000824667	2.49214	5.62612
Gm5460	0.00389811	2.49202	5.62563
Cd84	0.00101893	2.49102	5.62175
Myof	0.000894553	2.48834	5.61132
Slco2a1	0.00338574	2.48175	5.58576
Myc	0.00127577	2.48058	5.58122
Cdhr3	0.0012574	2.46847	5.53456
Col1a1	0.00492526	2.46596	5.52494
Tyrobp	0.000824667	2.45544	5.4848
Tmem171	0.00195003	2.4552	5.4839
Serpine1	0.00613606	2.4485	5.45848
B4galnt2	0.00492526	2.44772	5.45555
Nkain1	0.000824667	2.44335	5.43902
Clec4n	0.00462012	2.44266	5.43642
Mrc1	0.00221672	2.42198	5.35906
Fcnb	0.00276314	2.42167	5.35789
Gpx3	0.000824667	2.40088	5.28125
Nfam1	0.0012574	2.39776	5.26984
Atf3	0.00247155	2.38468	5.22228
Nrg4	0.00276314	2.37865	5.20049
S100a11	0.000894553	2.37724	5.19542
Cd44	0.000947864	2.37664	5.19326
Pfkfb3	0.000984834	2.35602	5.11956
Ptafr	0.000851192	2.35148	5.10348
Hck	0.000894553	2.3504	5.09966
Gpc1	0.000825306	2.3489	5.09436
Gpr137b	0.00148385	2.34662	5.08631
Dusp14	0.00247155	2.33795	5.05584
Msr1	0.00100363	2.33756	5.05447
Mfsd1	0.000824667	2.3351	5.04586
Ampd3	0.00170555	2.32847	5.02274
Vav1	0.000851192	2.3232	5.00441
Cd37	0.000855622	2.30818	4.95258
Dok3	0.0014056	2.30622	4.94585
Cyb561	0.00149221	2.30484	4.94113
Cd53	0.000824667	2.29594	4.91074
Cstb	0.000851192	2.29508	4.90781
Lair1	0.00109308	2.28124	4.86096
Il1r2	0.00437452	2.27926	4.85429
Oscar	0.000894553	2.27449	4.83828
Dram1	0.00102817	2.27114	4.82704
Selplg	0.000824667	2.27046	4.82477
Aqp3	0.000964227	2.26694	4.81301
Tlr4	0.000895149	2.26442	4.80461
S100a6	0.0014477	2.25332	4.76779
Mmp2	0.000824667	2.25278	4.766
Mmp9	0.00565831	2.25094	4.75992
Tmem229b	0.0010363	2.20266	4.60327
Renbp	0.000824667	2.20138	4.59919
Kcnab2	0.000895149	2.19959	4.59347
Hk3	0.00134385	2.19884	4.5911
Lgals3	0.00109308	2.19336	4.57369
Gpr35	0.001129	2.18489	4.54691
Egr1	0.00283149	2.18307	4.54118
Oat	0.0129927	2.18064	4.53355
Blvra	0.000824667	2.1764	4.52024
Plk3	0.00108341	2.16568	4.48678
Crip1	0.00105935	2.1654	4.48591
Ada	0.000978375	2.1652	4.48529
Vim	0.00102817	2.16356	4.48019
Cgref1	0.00162039	2.16006	4.46933
Irf5	0.000851192	2.15962	4.46797
Kctd12	0.000851192	2.14848	4.4336
Capg	0.00149221	2.14414	4.42029
Cmtm7	0.000824667	2.13964	4.40652
Rgs10	0.00112892	2.13436	4.39042
Galnt3	0.000905274	2.12932	4.37511
Atcay	0.000824667	2.12868	4.37317
Tlr7	0.000964227	2.12516	4.36252
Egr2	0.00206422	2.12449	4.3605
Lum	0.000913064	2.12432	4.35997
Rhbdf2	0.00137526	2.11934	4.34495
Lcp2	0.000824667	2.1133	4.3268
B3gnt7	0.00137179	2.10683	4.30743
Lgals3bp	0.000824667	2.10428	4.29983
Marco	0.000825306	2.09762	4.28003
Atp6v0d2	0.00276314	2.09616	4.2757
S100a10	0.000954673	2.0926	4.26516
Fgd2	0.000851192	2.0869	4.24834
Prex1	0.000824667	2.0833	4.23775
Nceh1	0.00112892	2.07956	4.22678
Trpv2	0.000894553	2.07882	4.2246
Pla1a	0.00305767	2.0782	4.2228
Elane	0.00176462	2.07018	4.19938
Gfra2	0.00601153	2.06926	4.19673
Lst1	0.000824667	2.05982	4.16934
F2rl2	0.000851192	2.05292	4.14945
Psap	0.00102817	2.05224	4.14749
Ncf4	0.000967996	2.04744	4.13372
Parvg	0.00102604	2.04648	4.13097
Fam89a	0.000975928	2.04315	4.12145
Gadd45g	0.00535308	2.03534	4.09919
Syk	0.000851192	2.03438	4.09647
Itgal	0.00112892	2.03148	4.08824
Tnfaip8l2	0.000916208	2.03006	4.08422
C7	0.000824667	2.02614	4.07314
Cebpd	0.00382354	2.02442	4.06828
Ccl24	0.000851192	2.02124	4.05933
Arhgap25	0.000825306	2.01808	4.05044
Phlda3	0.000857792	2.01554	4.04332
C3ar1	0.000878898	2.01522	4.04242
Ripk3	0.000824667	2.0136	4.03787
Fcer1g	0.000851192	2.01088	4.03028
Timp2	0.000851192	2.00692	4.01923
Siglece	0.000899808	1.99854	3.99595
Mfap4	0.00102817	1.9957	3.98809
Nebl	0.000824667	1.99388	3.98307
Plekho2	0.000851192	1.99108	3.97534
Thbs2	0.00282301	1.9897	3.97154
Scnn1b	0.00489475	1.98898	3.96956
Unc5b	0.002778	1.9883	3.96769
Tgm1	0.0116981	1.9785	3.94083
B3galnt1	0.00202667	1.97365	3.92761
Il10ra	0.000824667	1.9728	3.92529
Steap1	0.00440435	1.97069	3.91955
Eln	0.00265274	1.9705	3.91904
Mical1	0.000825306	1.96464	3.90315
Cfp	0.000824667	1.96414	3.9018
Tmem173	0.00104031	1.96288	3.89839
Cd83	0.00106243	1.96256	3.89753
Hspb1	0.0089134	1.95584	3.87942
Col6a2	0.00180794	1.95502	3.87721
Fermt3	0.000851192	1.95434	3.87539
Slc6a8	0.000930621	1.95163	3.86811
Ier3	0.0136337	1.95066	3.86551
Sash3	0.000824667	1.94712	3.85604
Rsad2	0.0109979	1.94533	3.85127
Cd180	0.000851192	1.93768	3.83089
Slamf6	0.000825306	1.93644	3.8276
Ptk2b	0.00122502	1.93508	3.82399
Fut7	0.000851192	1.93235	3.81676
Hk2	0.00108341	1.9276	3.80423
Fkbp5	0.00514414	1.92234	3.79037
Myo1f	0.00102817	1.9211	3.78712
8430408G22Rik	0.00277968	1.91434	3.76941
F13a1	0.00293348	1.9107	3.75992
Adamts7	0.000824667	1.90858	3.75439
Aif1	0.000824667	1.9062	3.74821
Cdk15	0.00173592	1.90544	3.74624
Tfec	0.000956837	1.90262	3.73892
Fes	0.000851192	1.897	3.72438
Btk	0.000834397	1.89554	3.72061
Slamf7	0.000824667	1.89224	3.71211
Msn	0.000851192	1.88946	3.70497
Pglyrp1	0.0104499	1.88884	3.70337
Rgs5	0.00449134	1.88558	3.69501
Syt13	0.00515546	1.88072	3.68259
Ggta1	0.00108341	1.8804	3.68177
Col3a1	0.0019285	1.87486	3.66766
Tifa	0.00168051	1.87452	3.6668
Sult1a1	0.00369045	1.87434	3.66634
Mgp	0.0024157	1.8743	3.66624
Folh1	0.00364603	1.87294	3.66279
Cyr61	0.00112892	1.87268	3.66212
Arhgap30	0.000975928	1.87198	3.66035
Plek	0.00128223	1.86682	3.64728
Rab8b	0.000894553	1.86498	3.64263
Igsf3	0.00632543	1.86341	3.63866
Nckap1l	0.000851192	1.86256	3.63652
Asns	0.00706256	1.8557	3.61926
Tnfaip3	0.0060515	1.85546	3.61867
Uck2	0.000824667	1.85532	3.61832
Nucb2	0.00108341	1.84772	3.59931
Rgs4	0.00623387	1.84712	3.59781
Eps8	0.0010092	1.84596	3.59492
Pik3r5	0.00137526	1.84267	3.58674
Rftn1	0.000824667	1.84154	3.58392
Nckap5l	0.000967996	1.84122	3.58313
Tmsb4x	0.000824667	1.84024	3.5807
Marveld1	0.000825306	1.83994	3.57995
Cyth4	0.000851192	1.83942	3.57866
Irf8	0.000824667	1.83856	3.57653
Cotl1	0.000824667	1.83714	3.57301
Timd4	0.000824667	1.8321	3.56055
Blnk	0.00254677	1.8302	3.55585
Rgs19	0.000824667	1.8292	3.5534
Cdkn1a	0.00219408	1.82816	3.55084
Loxl1	0.000824667	1.82788	3.55015
Pdlim4	0.00167775	1.82728	3.54867
Tiam1	0.000824667	1.82562	3.54459
Ctsb	0.00291949	1.82004	3.53091
Sdcbp2	0.00235711	1.81588	3.52074
Pycard	0.000824667	1.81272	3.51304
Gab2	0.000932168	1.8052	3.49478
Galnt6	0.00151925	1.80303	3.48952
Maff	0.00184822	1.80156	3.48597
Jak3	0.000857792	1.8014	3.48559
Efemp1	0.00231137	1.79466	3.46934
Csf1r	0.000824667	1.79112	3.46083
Cd5l	0.000824667	1.7897	3.45743
Lysmd2	0.000946422	1.78707	3.45114
Sort1	0.00167775	1.78691	3.45074
Cd80	0.00474906	1.78428	3.44446
St14	0.00154556	1.78348	3.44256
Ly86	0.000964227	1.7826	3.44046
Fam129b	0.000890181	1.78204	3.43912
Emp1	0.000824667	1.78152	3.43788
Islr	0.000824667	1.78048	3.4354
Klhl6	0.00101451	1.77996	3.43417
Paox	0.00116412	1.77464	3.42153
Rgs1	0.00101833	1.77448	3.42114
Jdp2	0.00183601	1.77198	3.41522
Shisa3	0.00394178	1.77143	3.41391
Tlr5	0.00240612	1.77026	3.41115
Cd48	0.000895149	1.7702	3.41101
Rsph1	0.00952879	1.76816	3.40618
Rassf2	0.00102817	1.76728	3.40412
Ptger2	0.00182742	1.76714	3.40379
Gngt2	0.0013873	1.76598	3.40105
Was	0.000913064	1.7656	3.40015
Pik3ip1	0.00121426	1.76556	3.40006
Lpxn	0.000825306	1.76406	3.39653
Slc25a4	0.00122135	1.76352	3.39526
Trip6	0.00117345	1.7634	3.39497
Mcam	0.0024175	1.76228	3.39234
2510009E07Rik	0.000824667	1.76082	3.38891
Mafb	0.00154845	1.75918	3.38506
Emb	0.00674267	1.7578	3.38182
Inpp5d	0.000824667	1.75736	3.38079
Procr	0.000824667	1.7561	3.37784
Wdfy4	0.000913064	1.7554	3.3762
Myo5a	0.000825306	1.75451	3.37412
Cd40	0.000824667	1.7404	3.34128
Dcn	0.000824667	1.74014	3.34068
Mertk	0.000851192	1.73758	3.33475
Entpd2	0.00128223	1.7369	3.33318
Map4k1	0.000824667	1.73428	3.32713
Prcp	0.000824667	1.7341	3.32672
Mylip	0.000851192	1.73392	3.3263
Ubash3b	0.000824667	1.73146	3.32064
H2-DMa	0.00100363	1.72898	3.31493
Aebp1	0.000895149	1.72642	3.30907
Rtn4rl2	0.000824667	1.72342	3.30219
Junb	0.00448908	1.7227	3.30053
H2-Aa	0.000824667	1.71442	3.28165
Lxn	0.00177813	1.7144	3.2816
Rab31	0.00104152	1.71322	3.27892
Fcrla	0.00180241	1.7121	3.27637
Pik3cd	0.000824667	1.71056	3.27288
Gm572	0.00209414	1.70972	3.27097
Fstl1	0.000895149	1.70592	3.26237
Setd7	0.00108341	1.70514	3.26061
Colec12	0.00122546	1.70399	3.25802
Itpripl2	0.000991126	1.70274	3.25519
Mpp1	0.00134652	1.70198	3.25347
Npl	0.000824667	1.69922	3.24725
Tgfb1	0.000916801	1.69658	3.24132
Zc3h12a	0.0103428	1.68748	3.22094
Ikzf1	0.000824667	1.68706	3.22
Tagap	0.00101221	1.68545	3.2164
Rasa3	0.000995555	1.68332	3.21166
Fcrls	0.00149221	1.68172	3.20811
Hexb	0.00108341	1.68084	3.20615
Ccdc149	0.000895149	1.68066	3.20575
Aldh1a3	0.000824667	1.68054	3.20548
Nupr1	0.00301235	1.68017	3.20466
Slc25a24	0.00137526	1.67988	3.20401
Cd86	0.00229866	1.67961	3.20341
Ralgds	0.0019285	1.67902	3.2021
Col1a2	0.00605936	1.67816	3.2002
Dennd1c	0.000878898	1.678	3.19984
H2-Ab1	0.000851192	1.67564	3.19461
Arhgap9	0.000824667	1.67482	3.19279
Anxa5	0.00212987	1.67376	3.19045
Tubb6	0.000913064	1.6732	3.18921
Ctsd	0.00240274	1.67232	3.18727
Acss1	0.00162039	1.6718	3.18612
Fam105a	0.00104885	1.6716	3.18569
Lepr	0.00364603	1.66806	3.17787
Acsf2	0.000894553	1.66522	3.17162
F2rl1	0.00356856	1.66431	3.16962
Csf3r	0.00125035	1.6641	3.16916
Ccl8	0.00787165	1.66368	3.16824
Cd74	0.000824667	1.66324	3.16727
Gnb4	0.000851192	1.66089	3.16212
Tm6sf1	0.00276314	1.65812	3.15604
Gpsm3	0.00121454	1.65797	3.15573
Akna	0.000824667	1.65632	3.15212
Dusp4	0.0022105	1.65542	3.15015
Tmem206	0.00240612	1.6554	3.15011
Mrc2	0.000824667	1.65512	3.14949
Stx3	0.00291949	1.65328	3.14548
Thbs1	0.00883218	1.6522	3.14313
Adamts2	0.000860811	1.652	3.14269
Dok2	0.000824667	1.65092	3.14034
Slc27a6	0.000913064	1.6498	3.1379
Ehd4	0.000824667	1.64778	3.13351
Rassf4	0.000824667	1.64776	3.13347
Socs3	0.00756681	1.64668	3.13112
Cds1	0.000916801	1.63588	3.10777
Eya1	0.00237176	1.63412	3.10399
Lamc2	0.00691981	1.63334	3.1023
Rcsd1	0.000824667	1.63218	3.09981
Ccrl2	0.00151428	1.63108	3.09745
Ucp2	0.000864131	1.62898	3.09294
Cd14	0.0012934	1.62624	3.08707
Btg2	0.0116736	1.62616	3.0869
H2-Oa	0.00325701	1.62536	3.08519
Entpd1	0.000824667	1.62418	3.08267
Col4a2	0.00102817	1.62404	3.08237
Emp3	0.000851192	1.62402	3.08233
Slc7a1	0.0112324	1.62028	3.07434
Cntfr	0.00301401	1.61826	3.07004
Dok1	0.00157825	1.61462	3.06231
Alox5ap	0.00203269	1.61452	3.0621
Rarres1	0.00184822	1.61176	3.05624
Ptpre	0.00211206	1.61058	3.05375
Timp3	0.00127577	1.60966	3.0518
Fos	0.00448908	1.60908	3.05057
Sfrp2	0.00157807	1.60728	3.04677
Sema3g	0.00276297	1.60424	3.04036
Kcnj10	0.000851569	1.60402	3.03989
Tnip1	0.00127577	1.60264	3.03699
Gpr183	0.0017696	1.60002	3.03148
Cmtm3	0.000967996	1.5998	3.03101
C1qc	0.00151925	1.59918	3.02971
Snx20	0.00122135	1.59914	3.02963
Ttc39a	0.00337254	1.59773	3.02668
Lhfpl2	0.000975928	1.59652	3.02413
Tmem106a	0.000851192	1.5945	3.0199
Vwf	0.00183462	1.59404	3.01894
Cachd1	0.0019132	1.59302	3.0168
Tmc8	0.0012574	1.59258	3.01588
C1qtnf6	0.00126161	1.59158	3.01379
Fkbp10	0.00157807	1.58943	3.00931
Cpz	0.00261539	1.589	3.00842
Alpk1	0.00158615	1.5885	3.00736
Sat1	0.00173595	1.58594	3.00203
Map3k8	0.00173597	1.58592	3.00199
Inf2	0.000908116	1.58362	2.99721
Tnfrsf1b	0.00101323	1.5773	2.98411
Plxnb1	0.000935442	1.57704	2.98357
Csrp1	0.000824667	1.57694	2.98336
Arhgap22	0.00105935	1.57244	2.97407
Crispld2	0.00408518	1.56722	2.96334
Fpgs	0.00343098	1.5664	2.96165
Fhl3	0.00118027	1.56318	2.95504
Camp	0.00766251	1.56038	2.94931
Lamc1	0.000875207	1.5599	2.94833
Mthfd2	0.0153276	1.55196	2.93215
Alpl	0.003393	1.55175	2.93173
Iqgap1	0.00282301	1.55058	2.92935
Igdcc4	0.000851192	1.54645	2.92098
Ripk2	0.0103067	1.54634	2.92075
Frzb	0.000824667	1.54342	2.91485
Sfxn3	0.000930621	1.5434	2.91481
Ppt1	0.00208418	1.54322	2.91444
Cdc42ep5	0.00182742	1.54044	2.90883
Wls	0.000824667	1.53826	2.90444
Nfkbie	0.00127577	1.53758	2.90307
Srxn1	0.00265963	1.53578	2.89945
Cst3	0.000824667	1.53544	2.89877
Ppp1r18	0.000824667	1.53508	2.89805
Relt	0.00112892	1.53436	2.8966
Abi3	0.000851192	1.53416	2.8962
Plod2	0.000895149	1.53394	2.89576
Aldh1a7	0.000851192	1.53308	2.89403
Dclk1	0.00127577	1.53244	2.89274
Phospho1	0.00984163	1.53124	2.89034
Ddr1	0.00302785	1.53038	2.88862
Cd38	0.00139071	1.52856	2.88498
Gsn	0.0014056	1.52138	2.87065
Ticam2	0.000857792	1.52078	2.86946
Ano6	0.000824667	1.52064	2.86918
Igsf8	0.00228724	1.52012	2.86815
Gpihbp1	0.00793594	1.51966	2.86723
Dtx4	0.000894553	1.51798	2.8639
Batf	0.000984834	1.51462	2.85724
Apbb1ip	0.000851192	1.51072	2.84952
Nt5c	0.00162105	1.50986	2.84782
Gstp1	0.00310465	1.50934	2.8468
Pck1	0.0141058	1.50816	2.84447
Mx1	0.000894553	1.50762	2.84341
Fgr	0.00222059	1.50692	2.84203
Wipf1	0.000851192	1.50586	2.83994
Slc4a11	0.00584188	1.50307	2.83446
Mfng	0.000824667	1.50202	2.83239
Htra4	0.00344005	1.50052	2.82945
Ifrd1	0.00326161	1.496	2.8206
Hip1	0.000984834	1.49376	2.81622
Fyb	0.000824667	1.49332	2.81536
Gp2	0.00429643	1.49276	2.81427
Id1	0.0125845	1.49042	2.80971
Gcnt1	0.00100655	1.4867	2.80248
Hgf	0.000824667	1.48026	2.78999
Cryab	0.000978375	1.47963	2.78876
Marcks	0.000824667	1.4785	2.78659
Far1	0.000824667	1.47716	2.784
Slc20a1	0.00345315	1.47104	2.77222
Myzap	0.00445975	1.4705	2.77118
Slamf8	0.000824667	1.46922	2.76873
Ass1	0.0110408	1.46698	2.76443
Sbk1	0.000824667	1.465	2.76063
Col4a1	0.000894553	1.45808	2.74742
Ckap4	0.00126161	1.4574	2.74613
Mboat2	0.00118357	1.45719	2.74573
Arpc1b	0.0010987	1.45642	2.74427
Smox	0.000824667	1.45438	2.74039
Thy1	0.00102105	1.45416	2.73997
Col6a3	0.00176946	1.45116	2.73429
Gpr34	0.00431799	1.44624	2.72497
Ccnd1	0.00676673	1.43826	2.70994
Pigf	0.00345315	1.43638	2.70641
Sh2b2	0.0102893	1.43368	2.70135
Irs2	0.00704634	1.4325	2.69914
Lrrc25	0.000824667	1.43104	2.69641
Fxyd5	0.00212987	1.43055	2.6955
Pla2r1	0.00120125	1.43014	2.69473
Hopx	0.0014452	1.42956	2.69365
Mgat5	0.00319532	1.42718	2.68921
Arhgdib	0.000824667	1.42404	2.68336
Gng2	0.000851192	1.42322	2.68183
Sparcl1	0.00691434	1.42321	2.68182
Ednrb	0.000824667	1.42214	2.67983
Ccnb2	0.0137042	1.4202	2.67623
Plekho1	0.00107326	1.41686	2.67004
Adcy7	0.000824667	1.41682	2.66996
Frmd4a	0.000851192	1.41487	2.66636
Pim3	0.00906455	1.41344	2.66372
Arl2bp	0.000895149	1.41196	2.66098
H6pd	0.00104031	1.40802	2.65373
P2ry13	0.00183397	1.40802	2.65373
Fcgr2b	0.000824667	1.40784	2.6534
Pdgfrb	0.00121454	1.4007	2.6403
H2-T24	0.000916801	1.39808	2.63551
Rims2	0.00215531	1.39752	2.63449
Elovl1	0.000884953	1.39518	2.63021
Gpx7	0.00105935	1.39486	2.62963
C1qb	0.00132561	1.39464	2.62923
Aoah	0.000824667	1.39175	2.62398
Fmnl3	0.00138967	1.39072	2.62209
Clic1	0.00215486	1.39044	2.62159
Tnnc2	0.000824667	1.39016	2.62108
Tlr13	0.00222515	1.38846	2.61798
Plbd1	0.00455281	1.38328	2.60861
Sh3bp2	0.00380586	1.38286	2.60785
Afp	0.00684016	1.3795	2.60178
Nlrp3	0.00475737	1.37892	2.60073
Gmip	0.000975928	1.3788	2.60052
Snn	0.0041871	1.37772	2.59857
Adra2a	0.0131125	1.37641	2.59622
Mmp14	0.00172457	1.37458	2.59292
Clrn3	0.00601153	1.37441	2.59262
Pltp	0.00249146	1.3728	2.58973
Gas2l3	0.00192607	1.36972	2.5842
Gng10	0.000825306	1.36946	2.58374
1810011H11Rik	0.000824667	1.36678	2.57894
Cd244	0.000860811	1.36673	2.57885
Cttnbp2nl	0.000916873	1.36532	2.57633
Sh3bgrl3	0.000878898	1.3638	2.57362
Synpo	0.00165204	1.36258	2.57145
Elovl7	0.00776149	1.36026	2.56731
Art4	0.0022129	1.35528	2.55847
Vasp	0.00102817	1.35502	2.55801
Tmco4	0.00107362	1.35448	2.55705
Tnfrsf21	0.00127577	1.35318	2.55475
Jam2	0.000913064	1.35154	2.55184
Sectm1a	0.000734521	1.35146	2.5517
Hcst	0.000824667	1.3507	2.55036
Scnn1g	0.0103661	1.34882	2.54704
Tbc1d2	0.00448908	1.3488	2.547
Prrg3	0.00199842	1.34725	2.54426
Sla	0.00086622	1.34616	2.54235
Cth	0.00807747	1.34612	2.54227
Ier5	0.0019285	1.3452	2.54065
Hk1	0.000824667	1.3446	2.5396
Frmd8	0.00085217	1.34278	2.5364
P2ry12	0.00107919	1.34013	2.53173
B4galt5	0.0136208	1.33954	2.53071
Plcb2	0.000851192	1.33742	2.52699
Slc7a5	0.00512797	1.33487	2.52252
Nfkbiz	0.00440435	1.33258	2.51853
Pygb	0.00102817	1.32988	2.51382
Fli1	0.000824667	1.32988	2.51382
Arrb1	0.000890181	1.32938	2.51295
Pitpnc1	0.00209414	1.32883	2.51199
Arhgef16	0.00330871	1.32531	2.50586
Vat1	0.00276735	1.32486	2.50509
Ccnd2	0.00106463	1.32472	2.50484
Pip4k2a	0.000824667	1.32284	2.50158
Mitf	0.00271777	1.32246	2.50092
Folr2	0.0096571	1.31964	2.49603
Sparc	0.00281009	1.3182	2.49355
Fhl2	0.000851192	1.31752	2.49237
Abhd12	0.00184467	1.31708	2.49161
Fbf1	0.00262876	1.31494	2.48792
Sel1l3	0.00509691	1.3139	2.48613
Ppp1r1b	0.0155049	1.31297	2.48453
Eif4ebp1	0.00228963	1.30912	2.4779
Stmn1	0.00723663	1.30724	2.47468
Ltf	0.0131446	1.307	2.47427
Gas7	0.00127577	1.30637	2.47318
Abca1	0.00700711	1.30466	2.47025
Cdc20	0.0124804	1.30302	2.46745
Hlx	0.000878898	1.30218	2.46601
Adap1	0.00174993	1.30138	2.46465
Rab32	0.00158716	1.29988	2.46208
Trim47	0.00282354	1.29804	2.45895
Syngr1	0.000824667	1.29714	2.45741
Gpr65	0.000894553	1.29604	2.45554
Nid1	0.000894553	1.29468	2.45323
Cish	0.00670976	1.29096	2.44691
Morn4	0.0024476	1.28774	2.44145
Socs1	0.0130164	1.28612	2.43871
Ltb	0.00171927	1.28412	2.43533
Ptgfrn	0.00181774	1.28336	2.43406
Efhd2	0.00414233	1.28326	2.43388
Fbn1	0.00137526	1.28232	2.4323
Gng7	0.00177207	1.2799	2.42821
Serpine2	0.000851192	1.27978	2.42802
Arid3a	0.00209801	1.27938	2.42735
Col5a2	0.00101323	1.27826	2.42546
Ido1	0.00500241	1.27449	2.41914
Tnc	0.00191161	1.27432	2.41885
Peg12	0.000895149	1.27286	2.4164
Tle3	0.00597802	1.27238	2.4156
Irak3	0.0121687	1.2695	2.41078
Lrrc8c	0.000898614	1.26932	2.41048
Krt12	0.00340161	1.26882	2.40964
Slc16a1	0.0147881	1.26674	2.40617
Tnfaip8	0.00346053	1.26566	2.40437
Npdc1	0.000824667	1.26532	2.40381
Klf2	0.00287754	1.2639	2.40144
Pygo1	0.000895149	1.25976	2.39456
Clec3b	0.00570996	1.25901	2.39331
Adam17	0.00100989	1.25712	2.39018
Arvcf	0.00126161	1.25666	2.38942
Cd63	0.00212596	1.25588	2.38813
Rhoq	0.00240799	1.24907	2.37688
Rgs2	0.00355307	1.24519	2.3705
Mpv17l	0.0129525	1.24294	2.3668
Pbk	0.0113018	1.2421	2.36543
Mustn1	0.00493711	1.24134	2.36417
Marcksl1	0.000890181	1.2406	2.36297
Nek2	0.00366277	1.2402	2.36231
Cerk	0.00283149	1.23845	2.35944
Gpr176	0.0036004	1.23837	2.35931
Lyn	0.000967996	1.2365	2.35626
Luzp2	0.000975928	1.23541	2.35448
Bak1	0.000975928	1.23482	2.35352
C6	0.000895149	1.23361	2.35155
Plekha2	0.000895149	1.23304	2.35062
Isg15	0.0156166	1.23264	2.34997
Ccl11	0.00108144	1.23186	2.3487
Dact1	0.00138086	1.23152	2.34814
Sec14l1	0.00173685	1.23068	2.34678
Tgm2	0.00498361	1.23032	2.34619
Mfsd6	0.000890181	1.23021	2.34601
Evi2a	0.00112892	1.22989	2.34549
Ankrd29	0.000824667	1.22892	2.34392
Padi2	0.0050323	1.228	2.34242
Nab2	0.00302785	1.22789	2.34225
Gm13889	0.00301143	1.22782	2.34213
Tmem189	0.00418589	1.22582	2.33888
Itih5	0.000824667	1.2254	2.3382
Sphk1	0.00323703	1.22368	2.33541
Sri	0.000967996	1.2228	2.33399
Pgpep1	0.00217314	1.22212	2.33289
Ecm1	0.00168051	1.22198	2.33267
Arhgef3	0.00195811	1.22074	2.33066
Epsti1	0.00124055	1.21984	2.32921
Trpm4	0.00213498	1.21734	2.32518
Lamb1	0.000824667	1.217	2.32463
Itgb7	0.000824667	1.21684	2.32437
B4galt6	0.00258324	1.2157	2.32253
Arid5a	0.00218008	1.21373	2.31936
Serpinh1	0.000895149	1.21198	2.31655
Mfap2	0.0083444	1.21152	2.31581
Tnfrsf11b	0.000947864	1.21118	2.31527
Mxra7	0.0010987	1.2108	2.31466
Tgfb3	0.000824667	1.20912	2.31196
Fbln2	0.000824667	1.20506	2.30547
Ncoa7	0.00326161	1.20286	2.30196
Lama2	0.00127577	1.20118	2.29928
Kctd12b	0.000910592	1.20086	2.29877
Cep55	0.00305767	1.20062	2.29838
Lipa	0.00173082	1.19966	2.29686
Lfng	0.000975928	1.1989	2.29565
Slc44a4	0.00394017	1.19678	2.29228
Tagln2	0.00874189	1.1967	2.29215
Pdgfa	0.00353686	1.1955	2.29024
Fosl2	0.00318591	1.19516	2.2897
Rassf1	0.00483596	1.1945	2.28865
Slc35e4	0.00739565	1.19432	2.28838
Tnfrsf11a	0.000913064	1.1891	2.2801
Itpripl1	0.00086622	1.18848	2.27912
Eno2	0.00653886	1.18779	2.27803
Cenpa	0.00493711	1.18778	2.27801
Kif21b	0.00604302	1.18614	2.27543
Slc22a3	0.00187696	1.18516	2.27389
Mcl1	0.00352282	1.184	2.27206
Scin	0.0104431	1.1798	2.26546
Ptgs1	0.000734521	1.17916	2.26445
Card14	0.0010092	1.17715	2.2613
4930404N11Rik	0.00284577	1.176	2.25949
Aurkb	0.006491	1.17586	2.25928
Mansc1	0.000895149	1.17584	2.25924
Gnai2	0.000949581	1.17462	2.25733
Tnfsf15	0.0129907	1.17349	2.25556
Plekhm1	0.00168776	1.17316	2.25505
Cd34	0.00770881	1.17312	2.25499
S1pr2	0.00367331	1.17264	2.25424
Fmnl1	0.000824667	1.17032	2.25062
Adamtsl5	0.00394654	1.1703	2.25058
Gda	0.00317915	1.17004	2.25018
Ctsz	0.00272043	1.167	2.24544
Prdx2	0.00326773	1.16202	2.23771
Pxdn	0.00112578	1.16078	2.23578
Cyb5r1	0.00302177	1.15932	2.23352
Enpp3	0.000851192	1.15845	2.23217
Ddit4	0.00383228	1.15722	2.23027
H2-Eb2	0.0012574	1.1554	2.22746
Pttg1	0.00230775	1.15426	2.2257
Gatm	0.00151242	1.15326	2.22416
Postn	0.00616659	1.15177	2.22187
Mctp1	0.000824667	1.15146	2.22139
Slc37a1	0.0108461	1.15102	2.22071
Mfsd12	0.0036004	1.14976	2.21877
Tnfrsf26	0.00616362	1.14962	2.21856
Pmaip1	0.000824667	1.14956	2.21846
Cygb	0.000824667	1.14938	2.21819
Pfkfb4	0.0049866	1.14892	2.21748
Csf1	0.00283149	1.14888	2.21742
Mki67	0.0119253	1.14682	2.21425
Rin2	0.00984163	1.146	2.21299
Cdc42se1	0.00120485	1.14422	2.21027
Ccdc92	0.00524856	1.14388	2.20974
Cd276	0.00299086	1.1426	2.20779
Chst12	0.000894553	1.1422	2.20717
Mefv	0.00105935	1.14193	2.20676
Zc3h12d	0.000824667	1.14083	2.20508
Rassf5	0.00174993	1.13976	2.20344
Itpr3	0.00190364	1.1395	2.20305
Atp8b2	0.0058159	1.1386	2.20167
Dkk3	0.00820907	1.13697	2.19919
Ggt5	0.000825306	1.13692	2.19911
Hand2	0.00153975	1.13664	2.19868
Btg3	0.00181162	1.13512	2.19637
Cd248	0.00468632	1.1349	2.19604
Abcg3	0.000986371	1.13405	2.19474
Npc2	0.00254085	1.1337	2.19421
Rcan1	0.0113723	1.13326	2.19354
Spry1	0.0028429	1.13144	2.19077
Tspan13	0.000824667	1.1312	2.19041
Wwtr1	0.000824667	1.1305	2.18935
Cdh5	0.000824667	1.12992	2.18847
Bcl2l11	0.000851192	1.1283	2.18601
H2afx	0.00961704	1.12748	2.18477
Pllp	0.00464507	1.12492	2.18089
Eng	0.000824667	1.12488	2.18083
Tlr6	0.000851192	1.12384	2.17926
Slc15a4	0.00236691	1.1236	2.1789
Dnase1l3	0.000824667	1.12282	2.17772
Itpkb	0.000824667	1.12276	2.17763
Sept8	0.00294519	1.12214	2.1767
Ptgis	0.000894553	1.12154	2.17579
Gnpda2	0.000824667	1.12109	2.17511
Cdk1	0.00714988	1.12074	2.17458
Col5a1	0.000890181	1.11976	2.17311
Acvrl1	0.00226418	1.11782	2.17018
Pld2	0.0014452	1.11648	2.16817
Rps6ka2	0.0035946	1.11641	2.16807
Cdc42ep3	0.000949581	1.11258	2.16232
Ccdc88b	0.00102817	1.11248	2.16217
Avpi1	0.000911272	1.11242	2.16208
Siglecg	0.00135627	1.11148	2.16067
Cyth1	0.00126161	1.11006	2.15855
Antxr1	0.000824667	1.10678	2.15364
Gpr141	0.000734521	1.10394	2.14941
Kcne3	0.00395903	1.1029	2.14786
Lrmp	0.00181399	1.10237	2.14707
Tmc7	0.00432028	1.1009	2.14488
Ebi3	0.00289815	1.10019	2.14382
Npr3	0.00356444	1.0999	2.1434
Adamts13	0.000894553	1.09818	2.14084
Bri3bp	0.00177813	1.09804	2.14064
Dock10	0.0012574	1.0979	2.14043
Rit1	0.00227527	1.09516	2.13637
Dusp5	0.00228963	1.09432	2.13512
Vcam1	0.000824667	1.0938	2.13435
Nfkb2	0.00895319	1.09244	2.13234
Snx10	0.00265634	1.09236	2.13223
Cd109	0.00127577	1.09211	2.13185
Gls	0.00132561	1.09024	2.12909
Reep2	0.00201557	1.09021	2.12905
Pde4b	0.00213498	1.0897	2.1283
Ptpn7	0.000824667	1.08662	2.12376
Bmp4	0.00173592	1.08567	2.12236
Lpcat2	0.000824667	1.08562	2.12229
Twf2	0.000857792	1.08474	2.12099
Ntn4	0.00291432	1.08394	2.11982
Adamtsl4	0.00890466	1.08344	2.11908
Plxna1	0.00304078	1.08064	2.11497
Egr3	0.00462012	1.08032	2.1145
Rpia	0.00360054	1.07952	2.11333
Gstm3	0.000824667	1.0793	2.11301
Galnt7	0.000834397	1.07837	2.11165
Kcnj2	0.000824667	1.07742	2.11026
Fmod	0.0114776	1.07698	2.10962
Slc2a1	0.00651609	1.07594	2.10809
Bok	0.00385441	1.07472	2.10631
Rab3il1	0.000824667	1.07318	2.10407
Cxcl14	0.0062865	1.07296	2.10375
Fscn1	0.000851192	1.0724	2.10293
Ikbke	0.00160543	1.07226	2.10272
Rbm3	0.000734521	1.07018	2.0997
Snai1	0.00232147	1.0696	2.09885
Dpysl2	0.000824667	1.06914	2.09818
Abcc4	0.00313297	1.06784	2.09629
Slc1a5	0.00157873	1.06718	2.09533
Fam118a	0.00183601	1.06574	2.09324
Nrg1	0.00173685	1.06457	2.09155
Armcx3	0.000966947	1.06454	2.0915
Fam49b	0.000824667	1.06424	2.09107
Tbc1d4	0.000947864	1.06284	2.08904
Sema4b	0.00194582	1.06262	2.08872
Fam46c	0.00357649	1.06222	2.08814
3110035E14Rik	0.00492526	1.06221	2.08812
Susd2	0.00114346	1.06216	2.08806
Mboat1	0.00643278	1.06208	2.08794
Gpx8	0.00381722	1.06114	2.08658
Slc44a2	0.00102817	1.0599	2.08479
Ppp1r9b	0.00292575	1.05942	2.08409
Wdr91	0.00356444	1.05908	2.0836
Wfs1	0.00212066	1.0587	2.08305
Plp2	0.00291546	1.0572	2.08089
Hmgn3	0.00561213	1.05649	2.07987
Htra1	0.000890181	1.0559	2.07901
Ciita	0.00157825	1.05574	2.07878
Etnk1	0.00213498	1.055	2.07772
Pnpla2	0.0116057	1.05298	2.07481
Chsy1	0.000851192	1.05198	2.07337
Rras	0.00586296	1.05178	2.07309
Tmsb10	0.00382313	1.05034	2.07102
Dnajc18	0.00217314	1.04973	2.07014
Stx6	0.00299086	1.04914	2.0693
Slamf9	0.00665872	1.04601	2.06481
Prnp	0.00151242	1.04562	2.06425
Fgd3	0.00213249	1.04532	2.06382
Zbp1	0.000954673	1.04393	2.06184
Chst15	0.000824667	1.0424	2.05965
Tnfsf13b	0.00127577	1.04165	2.05858
Rnasel	0.000824667	1.0402	2.05651
Capza1	0.000851192	1.03988	2.05606
Ifi44	0.00263803	1.03938	2.05534
AI467606	0.000898951	1.03936	2.05532
Rem1	0.00415231	1.0386	2.05423
Arrdc4	0.000824667	1.03858	2.0542
Pnkd	0.0147188	1.0384	2.05395
Atp2a3	0.000825306	1.03806	2.05346
Tgfbr1	0.00631771	1.03794	2.05329
Stom	0.000824667	1.03786	2.05318
Rab11fip5	0.00152028	1.03708	2.05207
Filip1l	0.00107517	1.03614	2.05073
Entpd5	0.0012574	1.0357	2.05011
Endod1	0.00237176	1.03526	2.04948
Acer2	0.0105031	1.03214	2.04506
Prdm1	0.000851192	1.02877	2.04028
Sept5	0.00928926	1.02705	2.03786
Pfn2	0.000734521	1.02686	2.03758
Gja1	0.00562681	1.02682	2.03753
Sbno2	0.00386657	1.0261	2.03651
Acyp1	0.00418589	1.02593	2.03628
Eif4e3	0.000824667	1.02336	2.03265
Matk	0.00696618	1.02304	2.03219
Phldb3	0.0145598	1.02176	2.03039
Eci2	0.00182469	1.01776	2.02477
Trib1	0.00180794	1.01612	2.02247
Tmem151a	0.0120144	1.01531	2.02134
Bgn	0.00140753	1.01394	2.01942
Spag5	0.00765439	1.01223	2.01703
Pwwp2b	0.00517058	1.01186	2.01651
Ifi30	0.000851192	1.0118	2.01643
Loxl4	0.00209823	1.01096	2.01525
Hmgb2	0.00545491	1.01076	2.01497
Pdgfd	0.00230961	1.01062	2.01478
Tprn	0.0156194	1.00968	2.01346
Hmox1	0.00307299	1.009	2.01252
Igfbp7	0.000851192	1.00896	2.01246
Cldn3	0.00903164	1.00888	2.01235
Gbgt1	0.00291303	1.00882	2.01226
Ccdc66	0.00151242	1.00818	2.01137
Apobec1	0.00391258	1.00787	2.01094
Svop	0.00266262	1.00406	2.00564
Sall4	0.000824667	1.00276	2.00382
Khdrbs3	0.00144959	1.00116	2.00161
2700081O15Rik	0.00332612	1.00054	2.00074
Tmem164	0.000824667	0.9999	1.99986
App	0.00190738	0.99898	1.99859
Slco3a1	0.000851192	0.99816	1.99745
Rps6ka1	0.00240799	0.99768	1.99679
Fbln5	0.000875207	0.99626	1.99482
Hps3	0.00149221	0.996212	1.99476
Efemp2	0.000825306	0.99478	1.99278
Tpm2	0.00884585	0.99394	1.99162
Itga9	0.000824667	0.99394	1.99162
Kirrel	0.00101221	0.99324	1.99065
Rnf219	0.00162105	0.99308	1.99043
Nfkbia	0.00291949	0.99306	1.9904
Sp5	0.00886921	0.9918	1.98866
Nt5dc2	0.00136141	0.99176	1.98861
Plcd1	0.00359893	0.99126	1.98792
Asap1	0.00202209	0.98922	1.98511
Cdc25b	0.00376822	0.98868	1.98437
Papln	0.000851192	0.988428	1.98402
Anln	0.0080569	0.988422	1.98401
Lamb2	0.00194547	0.98788	1.98327
Nap1l1	0.000967996	0.98746	1.98269
Ptprj	0.00381722	0.9855	1.98
Shank3	0.00690982	0.9852	1.97959
Rac2	0.002564	0.98396	1.97789
Cd274	0.00352769	0.98388	1.97778
Itga6	0.00421646	0.9799	1.97233
Hspg2	0.00180231	0.97982	1.97222
P2rx1	0.000824667	0.9796	1.97192
Slc9a9	0.000932168	0.979308	1.97152
Pdlim2	0.00241815	0.978352	1.97021
Cilp	0.00722642	0.977776	1.96943
Klhl5	0.000851192	0.9769	1.96823
Cadm3	0.000824667	0.973928	1.96418
Flrt2	0.00181686	0.97375	1.96394
Scarb2	0.00125841	0.97336	1.96341
Cd9	0.0020658	0.972958	1.96286
Ston1	0.000824667	0.97268	1.96248
Pecam1	0.000895149	0.97266	1.96246
Dagla	0.00112892	0.972278	1.96194
Acta2	0.0134868	0.97176	1.96123
Cpeb1	0.00631771	0.971388	1.96073
Atg16l2	0.00612232	0.97102	1.96023
Tspan11	0.00291949	0.970705	1.9598
Vash1	0.00127577	0.97064	1.95971
Cnrip1	0.000824667	0.97046	1.95947
Itga10	0.0112439	0.96912	1.95765
Trpc6	0.00177813	0.96346	1.94998
Nme5	0.00455712	0.9631	1.94949
Lpin3	0.00644978	0.96044	1.9459
Gcat	0.0130147	0.95766	1.94216
G6pc3	0.00504406	0.9572	1.94154
Ripk4	0.00675644	0.95688	1.94111
Fscn2	0.00396948	0.953358	1.93637
Slc41a1	0.0055272	0.95212	1.93471
Mcm5	0.00926795	0.95112	1.93337
Clec14a	0.00120125	0.9499	1.93174
Fam126a	0.00105574	0.94988	1.93171
Il27ra	0.000890181	0.94976	1.93155
Nrip3	0.000824667	0.949364	1.93102
Tie1	0.00122805	0.94858	1.92997
Enpp6	0.000851192	0.94682	1.92762
Tusc5	0.000734521	0.94608	1.92663
Dpep1	0.00352769	0.945852	1.92633
Fez1	0.00415133	0.94575	1.92619
Fam198b	0.000935442	0.94571	1.92614
Tmem86a	0.000824667	0.94474	1.92484
Tor3a	0.00102817	0.943268	1.92288
Fas	0.00492526	0.94324	1.92284
Tbc1d1	0.0062843	0.94282	1.92228
Cacnb3	0.00149144	0.941774	1.92089
Pik3cb	0.0053915	0.94128	1.92023
Tgif2	0.000913064	0.941222	1.92015
Ninl	0.004211	0.941168	1.92008
Atrnl1	0.000895149	0.940394	1.91905
Hhipl1	0.000825306	0.940154	1.91873
Tagln	0.00791016	0.93982	1.91829
Tnfsf14	0.0154823	0.939582	1.91797
BC028528	0.00301235	0.9374	1.91507
Rab33a	0.0119253	0.93632	1.91364
Rasl11b	0.00241274	0.936034	1.91326
Ttyh3	0.00160543	0.93586	1.91303
Pamr1	0.0105031	0.93556	1.91263
Coro7	0.00209762	0.9355	1.91255
Il1a	0.00609851	0.93421	1.91084
Wif1	0.00429048	0.933624	1.91007
Tmem204	0.000894553	0.93344	1.90982
Enpp5	0.00257515	0.9332	1.90951
Otud1	0.00556743	0.93244	1.9085
Gpr160	0.0153767	0.93224	1.90824
Tfpi	0.00240799	0.93026	1.90562
Dip2a	0.00171927	0.92946	1.90456
Phldb1	0.00397268	0.92868	1.90353
Hsh2d	0.00760649	0.92858	1.9034
Taok3	0.000851192	0.92828	1.90301
Scgn	0.00240274	0.927972	1.9026
Atp13a2	0.00353686	0.9276	1.90211
Lrrk1	0.00101323	0.92738	1.90182
Hpse	0.00209808	0.926846	1.90112
Nedd9	0.00137526	0.9254	1.89921
Tcf21	0.00355307	0.92472	1.89832
St8sia4	0.000851192	0.92406	1.89745
Selp	0.0028442	0.923894	1.89723
Pqlc3	0.00468632	0.92314	1.89624
S1pr3	0.000851192	0.9225	1.8954
Pde3a	0.0035946	0.922358	1.89521
Midn	0.00722642	0.92228	1.89511
Prkch	0.000824667	0.92148	1.89406
Loxl2	0.00348444	0.9208	1.89316
Stk17b	0.000851192	0.92076	1.89311
Plk1	0.0107835	0.92042	1.89267
Apold1	0.00160627	0.91886	1.89062
Nlrc4	0.00625825	0.91652	1.88756
Itgb3	0.000824667	0.91606	1.88695
Lrrc17	0.00121799	0.916054	1.88695
Ezr	0.0110246	0.91492	1.88546
Jun	0.00238225	0.9125	1.8823
Podxl	0.00174993	0.91244	1.88223
Ifngr1	0.00445665	0.9119	1.88152
Ephb4	0.000824667	0.91144	1.88092
Treml2	0.00394178	0.911374	1.88084
Sh3bp5	0.00300069	0.9113	1.88074
Rhbdd2	0.0044026	0.91128	1.88071
3110082I17Rik	0.00291949	0.91088	1.88019
Atp6v1b2	0.00586296	0.91036	1.87951
Myo7a	0.00229866	0.9097	1.87865
Gimap4	0.000857792	0.90958	1.8785
Fbln1	0.000851192	0.908486	1.87707
Hmmr	0.0117035	0.90842	1.87699
C130050O18Rik	0.00125092	0.908298	1.87683
Sorl1	0.000894553	0.90776	1.87613
Tnfrsf13c	0.00167775	0.907394	1.87565
Klf6	0.015053	0.90662	1.87465
Aldh1b1	0.0046385	0.90574	1.87351
Sucnr1	0.000935442	0.90486	1.87236
4930402F06Rik	0.00690982	0.90458	1.872
Cfc1	0.0129172	0.904516	1.87192
Rnf114	0.000824667	0.90434	1.87169
Slc9a3r2	0.0010987	0.904	1.87125
Ets1	0.000851192	0.9035	1.8706
Rbp1	0.000824667	0.9022	1.86891
Dapp1	0.00133598	0.901446	1.86794
Pstpip2	0.00598055	0.90062	1.86687
Gpr146	0.0091322	0.9003	1.86645
Slc39a6	0.00247582	0.90008	1.86617
Sema4c	0.00127577	0.89968	1.86565
Qpct	0.0116981	0.89962	1.86557
Limk1	0.0014452	0.89892	1.86467
Slc1a4	0.0117047	0.8975	1.86284
Lama5	0.00450714	0.897388	1.86269
Pde7b	0.00189971	0.89662	1.8617
Klf7	0.000824667	0.89632	1.86131
Unc119	0.00315589	0.89632	1.86131
Fkbp11	0.00748141	0.89548	1.86023
Fam49a	0.00284577	0.894784	1.85933
Sox4	0.00722642	0.89476	1.8593
Ropn1l	0.00173592	0.894634	1.85914
Mat2a	0.00310374	0.8946	1.85909
Krt18	0.0109916	0.89412	1.85848
Cr1l	0.000851192	0.89342	1.85757
Kif20a	0.00271777	0.89326	1.85737
Rnase10	0.00511006	0.892726	1.85668
Ckap2	0.0090523	0.892	1.85575
Ecscr	0.00193459	0.89152	1.85513
Atp2b1	0.0036271	0.89022	1.85346
Klhl20	0.00631771	0.8899	1.85305
Ccdc80	0.00722642	0.8895	1.85253
Psd4	0.00635105	0.88934	1.85233
Nab1	0.00400862	0.88874	1.85156
Lrrc58	0.00892449	0.8885	1.85125
Slc30a2	0.0088199	0.888026	1.85064
Tnfsf10	0.000824667	0.88802	1.85063
Ccr2	0.00340161	0.887086	1.84944
Cd209b	0.00182469	0.8868	1.84907
Fam111a	0.00253639	0.8865	1.84869
Kif23	0.00218008	0.884906	1.84664
Ncoa3	0.00288246	0.88232	1.84334
Ager	0.0113199	0.881755	1.84262
D1Ertd622e	0.00112892	0.88146	1.84224
Egln3	0.00241526	0.88084	1.84145
Arrdc1	0.00260827	0.88078	1.84137
Gyg	0.00102817	0.88076	1.84135
Ier5l	0.0134958	0.880326	1.84079
Rcn1	0.00125476	0.88028	1.84073
Ltbp3	0.0014477	0.87844	1.83839
Foxs1	0.00359893	0.878308	1.83822
Jund	0.0112439	0.87828	1.83818
Orai2	0.0020422	0.87676	1.83625
Col6a5	0.00618294	0.87668	1.83615
Colec10	0.00174993	0.87664	1.83609
Ctgf	0.00356444	0.8762	1.83553
Rasgrp3	0.00181774	0.8759	1.83515
Utp14a	0.00613829	0.87484	1.8338
Pck2	0.00257109	0.8748	1.83375
Limd2	0.000824667	0.87464	1.83355
Gdf10	0.00250608	0.873414	1.83199
Tmem2	0.00524006	0.87336	1.83192
Ppm1n	0.00605936	0.8727	1.83109
Chit1	0.00840564	0.872292	1.83057
Adrb2	0.00168051	0.8718	1.82994
Tmem144	0.0141743	0.87106	1.82901
Cldn7	0.00162039	0.870918	1.82883
Fcrl6	0.0123956	0.870466	1.82825
Tinagl1	0.00098811	0.87044	1.82822
Tceal8	0.00105453	0.87012	1.82781
Sdr16c5	0.003393	0.869464	1.82698
Kif11	0.014662	0.869394	1.8269
Klk8	0.00268089	0.86918	1.82662
Nexn	0.0106691	0.86892	1.8263
Fap	0.0014139	0.868478	1.82574
Copz2	0.00388944	0.86828	1.82549
Sh2b3	0.0034891	0.86824	1.82543
Lrrc1	0.00140251	0.866958	1.82381
Ptger1	0.00414095	0.86626	1.82293
Fam131a	0.00181162	0.863754	1.81977
Uhrf2	0.00597408	0.86354	1.8195
Tek	0.000824667	0.86264	1.81836
St3gal5	0.00358346	0.862	1.81756
Aqp9	0.0011694	0.86188	1.8174
Tecpr1	0.0143256	0.86158	1.81703
Coro1a	0.00496226	0.86154	1.81698
Sox9	0.0154586	0.86066	1.81587
Arhgef10	0.000824667	0.86014	1.81521
Adam10	0.000930621	0.8597	1.81466
Col6a6	0.00117177	0.85903	1.81382
Cbx6	0.00344203	0.85762	1.81205
Sgce	0.00180493	0.85642	1.81054
Panx2	0.0038543	0.85608	1.81011
Osbpl10	0.00285707	0.85574	1.80969
Sdc4	0.00353686	0.85522	1.80903
Kcnab3	0.0011046	0.854682	1.80836
Ube2g2	0.00890111	0.85448	1.80811
Tbxas1	0.0014715	0.854044	1.80756
Kif20b	0.00906455	0.853592	1.80699
Pou2f2	0.0092942	0.853328	1.80666
Pgd	0.00222515	0.8529	1.80613
Litaf	0.00939367	0.85286	1.80608
Prkcd	0.00721465	0.8528	1.806
Pmepa1	0.0104464	0.85262	1.80578
Tmem117	0.0055199	0.852416	1.80552
Mctp2	0.0108255	0.851868	1.80484
Acvr1b	0.00344005	0.85028	1.80285
Gabarapl1	0.00719838	0.8501	1.80263
Ptma	0.00457047	0.85	1.8025
Zfp846	0.00283149	0.8498	1.80225
Slc35e3	0.00935468	0.84794	1.79993
Sec24b	0.0026064	0.84686	1.79858
Elk3	0.000984834	0.84672	1.79841
Fam180a	0.0111548	0.846446	1.79807
Rel	0.0067992	0.8456	1.79701
Srpx2	0.00265634	0.845564	1.79697
Notch1	0.000851192	0.8455	1.79689
Bace2	0.000894553	0.845	1.79626
Exoc5	0.00323929	0.84496	1.79621
Ccdc102a	0.00375177	0.84434	1.79544
Irak1bp1	0.00265346	0.844118	1.79517
Sema3f	0.00283149	0.84358	1.7945
Scarf2	0.00411396	0.843566	1.79448
Rasal3	0.00136554	0.842774	1.7935
Bach1	0.00357498	0.84226	1.79286
Tcf19	0.00919438	0.84166	1.79211
Olfm2	0.000851192	0.841536	1.79196
Rnase6	0.00282301	0.840982	1.79127
Nfe2l2	0.00605545	0.84048	1.79065
Tspan15	0.000824667	0.83962	1.78958
Xylt1	0.00369687	0.83942	1.78933
Calml4	0.000824667	0.83938	1.78928
Csrp2	0.000824667	0.8389	1.78869
Lsp1	0.00600231	0.83888	1.78866
Mafk	0.00815617	0.8385	1.78819
Npc1	0.00294519	0.83814	1.78774
Arhgap4	0.00102722	0.837912	1.78746
Mlkl	0.006917	0.83774	1.78725
Mxd1	0.0080569	0.83744	1.78688
Mvp	0.00192607	0.83696	1.78628
Galc	0.00572242	0.8356	1.7846
Enah	0.00293063	0.83536	1.7843
Pam	0.000851192	0.83364	1.78218
Tcf4	0.000824667	0.83288	1.78124
Mrgprf	0.00807088	0.832338	1.78057
Sez6l2	0.00213507	0.832158	1.78035
Rspo3	0.00177924	0.83212	1.7803
Ssbp4	0.00256854	0.83208	1.78025
Stxbp1	0.000851192	0.83202	1.78018
Ddah2	0.00300069	0.832	1.78015
Pip5k1b	0.00160543	0.831796	1.7799
Fgl2	0.000851192	0.83096	1.77887
Tgfbi	0.00102817	0.8308	1.77867
Fam196b	0.00764726	0.830708	1.77856
Kifc1	0.0135139	0.83038	1.77815
Neu1	0.00981691	0.83032	1.77808
Tlr1	0.00622409	0.830058	1.77776
Dpysl3	0.000752762	0.82986	1.77751
Abcc1	0.00323703	0.829852	1.7775
Ehd2	0.00279048	0.82962	1.77722
Ppp1r14c	0.00699551	0.82952	1.77709
Ssh1	0.00587506	0.82946	1.77702
Fgfr1	0.00151242	0.8293	1.77682
Pitpnm1	0.00439629	0.82874	1.77613
Rbms1	0.00220506	0.82854	1.77589
Abr	0.00861767	0.8283	1.77559
Fam43a	0.0045046	0.82812	1.77537
Ctxn1	0.0118606	0.826942	1.77392
Epdr1	0.00132446	0.82638	1.77323
Mab21l1	0.0153276	0.826222	1.77304
Sdcbp	0.000851192	0.82586	1.77259
Birc5	0.00961302	0.823598	1.76981
Rnf19a	0.00647707	0.82358	1.76979
Pmf1	0.00244138	0.82342	1.7696
Igfbp6	0.00315472	0.82334	1.7695
Bicd2	0.00348159	0.82316	1.76928
Daam2	0.00105935	0.82266	1.76866
Id3	0.00873842	0.82266	1.76866
Tusc3	0.00432028	0.822244	1.76815
Grk5	0.00192607	0.8221	1.76798
Arrb2	0.0022565	0.82148	1.76722
Pah	0.00102817	0.8214	1.76712
Zfp579	0.00171274	0.821044	1.76668
Bcam	0.00765439	0.82028	1.76575
Zfp518b	0.00864711	0.820188	1.76564
Cercam	0.00405064	0.820154	1.76559
Enthd1	0.000975928	0.819013	1.7642
Porcn	0.000894553	0.818734	1.76386
Rhob	0.00416848	0.81858	1.76367
Osbpl11	0.00395226	0.81804	1.76301
Itgax	0.00356444	0.817896	1.76283
Leprot	0.001422	0.81776	1.76267
Tmem198b	0.004211	0.81748	1.76232
Acsbg1	0.00424421	0.81698	1.76171
Bmp1	0.00481411	0.81692	1.76164
Gna13	0.00604848	0.81548	1.75988
Kdm2b	0.00382354	0.81542	1.75981
Bmp5	0.00132596	0.81392	1.75798
Ap1s2	0.000978375	0.81308	1.75696
Mettl7b	0.0083205	0.81302	1.75689
Chrna7	0.000824667	0.812406	1.75614
Slc15a3	0.00348889	0.81178	1.75538
Fmn1	0.00584188	0.811743	1.75533
Rap1gap2	0.0109263	0.81174	1.75533
Olfml2b	0.00267932	0.811176	1.75464
Dtx3	0.00284486	0.81108	1.75452
Crispld1	0.000824667	0.810064	1.75329
Ppic	0.000824667	0.8099	1.75309
Gng11	0.00354568	0.80954	1.75265
Apobec3	0.000824667	0.80948	1.75258
Jag1	0.00146653	0.80896	1.75195
Kcnk3	0.00841353	0.80874	1.75168
Cyp4a14	0.00881207	0.8082	1.75103
Scube2	0.00220386	0.808182	1.751
Mdm1	0.00567282	0.8081	1.7509
Zfp90	0.00350823	0.807294	1.74993
Loxl3	0.00291546	0.807264	1.74989
Cpxm1	0.00667133	0.807062	1.74964
Agpat4	0.00100363	0.806944	1.7495
Fam60a	0.0105883	0.80664	1.74913
Tspan14	0.00616659	0.80624	1.74865
Rasa4	0.00319532	0.80604	1.74841
Irak4	0.00421957	0.8059	1.74824
Tmem184b	0.0079722	0.8052	1.74739
Txndc11	0.00492272	0.80472	1.74681
Chn2	0.00291949	0.80468	1.74676
Peli2	0.0016188	0.804348	1.74636
Kcna3	0.00719838	0.804268	1.74626
Src	0.00556741	0.80348	1.74531
Tmem165	0.00235987	0.80328	1.74506
Scara3	0.00114525	0.802448	1.74406
Bhlhb9	0.000851192	0.801442	1.74284
Tmem170b	0.0105952	0.80138	1.74277
Tubb1	0.00349219	0.80112	1.74245
Amotl1	0.000825306	0.80066	1.7419
Myo1a	0.000824667	0.80058	1.7418
1700020L24Rik	0.0139889	0.800148	1.74128
Ninj1	0.00506629	0.79944	1.74043
Arhgef1	0.00189399	0.79924	1.74018
Smad7	0.00422238	0.79922	1.74016
Prdx3	0.00356444	0.79884	1.7397
Usp6nl	0.00157632	0.7984	1.73917
Kctd5	0.00428819	0.79738	1.73794
Ski	0.0122877	0.79606	1.73635
Irf2bp2	0.00876123	0.79578	1.73602
Lama4	0.000851192	0.795746	1.73597
Wnt9b	0.0012464	0.7952	1.73532
Fam83g	0.00613829	0.795052	1.73514
Ywhaz	0.00191763	0.79462	1.73462
Melk	0.0131319	0.792568	1.73216
Sgk3	0.00240274	0.79196	1.73143
Map3k6	0.00905621	0.7919	1.73135
Traf3ip3	0.00451548	0.791708	1.73112
Cryba4	0.0058159	0.79106	1.73035
Bri3	0.00376822	0.79052	1.7297
Rnf144a	0.000895149	0.79017	1.72928
Kctd17	0.00398009	0.78992	1.72898
Fcgr4	0.00440435	0.78988	1.72893
Cdk14	0.000913064	0.789822	1.72886
Aoc3	0.0014056	0.78982	1.72886
Matn4	0.00265634	0.78925	1.72818
Cln3	0.00100363	0.78906	1.72795
Glipr2	0.00319135	0.78898	1.72785
Tuft1	0.0100108	0.78882	1.72766
Smpd2	0.00601153	0.78864	1.72745
Lpar1	0.000824667	0.788448	1.72722
Kif22	0.00668622	0.78802	1.7267
Stat6	0.00299008	0.78744	1.72601
Vil1	0.00864516	0.786748	1.72518
Tln1	0.00214194	0.78654	1.72493
Trim59	0.00438	0.78566	1.72388
Nfatc2	0.000971598	0.784774	1.72282
Tnfaip2	0.0038031	0.78416	1.72209
Uhrf1	0.014702	0.7838	1.72166
Pitpna	0.00213498	0.78376	1.72161
Fhod1	0.00291949	0.78274	1.7204
Arhgap18	0.00595497	0.7827	1.72035
Crim1	0.00146708	0.7812	1.71856
Sele	0.00270118	0.780942	1.71825
Lats2	0.00720512	0.78088	1.71818
Enc1	0.00176523	0.78082	1.71811
Ptpro	0.00120125	0.779654	1.71672
Il34	0.000824667	0.7785	1.71535
Pqlc2	0.00324557	0.77734	1.71397
Plk2	0.0143757	0.7758	1.71214
Slfn1	0.00107759	0.77566	1.71197
Vamp3	0.003393	0.77414	1.71017
Crot	0.00439996	0.77402	1.71003
Pik3r6	0.00684993	0.773174	1.70903
Col4a3	0.000824667	0.772728	1.7085
Pkia	0.0112439	0.772122	1.70778
Rab12	0.00230381	0.7713	1.70681
Bmp10	0.00524006	0.76936	1.70451
Depdc1b	0.00698761	0.76908	1.70418
Bnip2	0.00493788	0.76788	1.70277
Cast	0.00670936	0.76738	1.70218
Frmd4b	0.00121886	0.76726	1.70203
Ptgir	0.00425444	0.76716	1.70192
Cenpv	0.00334023	0.76628	1.70088
Kcnk6	0.00122018	0.765054	1.69943
Atp1a1	0.00291432	0.76492	1.69928
Eml4	0.00900581	0.7647	1.69902
Fblim1	0.00601541	0.76466	1.69897
Gem	0.00151242	0.76448	1.69876
Ptger4	0.000890181	0.764196	1.69842
Osmr	0.00178165	0.763888	1.69806
Gal3st1	0.00843441	0.763822	1.69798
Tspan6	0.0118022	0.76328	1.69735
Trim46	0.00868948	0.7619	1.69572
P4ha1	0.00162039	0.76148	1.69523
Wasf2	0.00122135	0.7611	1.69478
Cyyr1	0.0038031	0.76046	1.69403
Ank3	0.0038896	0.759796	1.69325
Esco2	0.00135402	0.759318	1.69269
Mllt11	0.00364793	0.75868	1.69194
Mast1	0.000824667	0.758347	1.69155
Aacs	0.000890181	0.757646	1.69073
Fbxo6	0.00382316	0.75704	1.69002
Pnldc1	0.0135983	0.75476	1.68735
Arhgap31	0.00105935	0.75462	1.68719
Sds	0.00968624	0.75422	1.68672
Sidt2	0.00843441	0.75324	1.68557
Tigit	0.00197365	0.752462	1.68467
Pde5a	0.000894553	0.752	1.68413
Thbs4	0.0131376	0.751772	1.68386
Als2cl	0.00381853	0.75126	1.68326
Ptprcap	0.0034891	0.751	1.68296
Baiap2l1	0.00601153	0.75094	1.68289
Sema6a	0.00201557	0.75064	1.68254
Wrnip1	0.00154438	0.75014	1.68196
Pla2g4a	0.00118027	0.750032	1.68183
Tifab	0.0055272	0.74988	1.68165
Lpcat4	0.000894553	0.749022	1.68065
Neurl1b	0.00506629	0.74876	1.68035
Lat	0.00771672	0.74876	1.68035
Ccl12	0.00918606	0.748476	1.68002
Zfp385a	0.00382354	0.74802	1.67949
Troap	0.00874189	0.747288	1.67863
Jak2	0.0117705	0.74658	1.67781
Spats2	0.0035696	0.74642	1.67762
Sox7	0.00181399	0.74619	1.67736
Osbpl5	0.000824667	0.7459	1.67702
Ptpn12	0.00825706	0.74568	1.67676
Tubb4a	0.00474342	0.745356	1.67639
Cldn14	0.0149122	0.74378	1.67456
Hic1	0.00231188	0.7429	1.67354
Tmem151b	0.00302853	0.742684	1.67329
Runx3	0.000967996	0.741544	1.67196
Fbxo21	0.00874287	0.74154	1.67196
Tmem110	0.00112892	0.7413	1.67168
Tmcc3	0.00369687	0.740322	1.67055
Alox5	0.000734521	0.740208	1.67042
Baiap2l2	0.00323703	0.74016	1.67036
Sprn	0.000824667	0.739305	1.66937
Sema6b	0.00333716	0.73912	1.66916
Rragd	0.00889542	0.738986	1.669
Ubtd1	0.0105759	0.7387	1.66867
Lpcat1	0.00684016	0.738586	1.66854
Rab37	0.00721465	0.738352	1.66827
Mospd1	0.0107835	0.73824	1.66814
Tgfb2	0.00872563	0.73814	1.66802
Hdac7	0.00246868	0.73792	1.66777
Hdac6	0.00673963	0.73764	1.66745
Sult5a1	0.00529826	0.737376	1.66714
Rap1b	0.00291949	0.73508	1.66449
Ehd3	0.0013715	0.73478	1.66414
Fam162b	0.0102081	0.7341	1.66336
Egfl7	0.00345315	0.73402	1.66327
Pik3cg	0.000824667	0.7339	1.66313
Dse	0.000824667	0.73348	1.66264
Erbb2	0.00764792	0.73296	1.66205
Sptlc2	0.00445975	0.73266	1.6617
Dsel	0.00440435	0.732558	1.66158
Ppargc1a	0.0101408	0.7324	1.6614
Peli1	0.00233722	0.73222	1.66119
Gpr153	0.00654392	0.731538	1.66041
P2ry2	0.0104766	0.73102	1.65981
Dbf4	0.00525324	0.73058	1.65931
Slc12a6	0.000946402	0.73036	1.65905
Swap70	0.00323058	0.73036	1.65905
Tanc1	0.000990092	0.72984	1.65846
Fyco1	0.00948487	0.72894	1.65742
Itgb4	0.00409144	0.728924	1.6574
Ankrd10	0.00231137	0.72806	1.65641
Sh3bgr	0.00132561	0.72796	1.6563
Phlda2	0.00773193	0.72772	1.65602
Tpd52	0.00104885	0.7272	1.65542
Aim2	0.00190738	0.726708	1.65486
Grik5	0.0120624	0.72532	1.65327
Rps6ka5	0.00561213	0.7251	1.65302
Afap1	0.00136554	0.72494	1.65283
Cyp27a1	0.00873371	0.7241	1.65187
Usp43	0.00531389	0.723524	1.65121
Cdt1	0.00664852	0.72266	1.65022
Atp1b2	0.00170555	0.72206	1.64954
Bbs7	0.0116083	0.721008	1.64833
Stab2	0.00493711	0.71964	1.64677
Taf1b	0.00535368	0.71908	1.64613
Grem1	0.0152248	0.718714	1.64571
Itga5	0.00760649	0.71846	1.64542
Nfkb1	0.0101857	0.71834	1.64529
Hspa12b	0.00128223	0.718088	1.645
Rasgef1b	0.00171667	0.71702	1.64378
Mypop	0.00509499	0.715532	1.64209
Tmem107	0.010126	0.71552	1.64207
Man1c1	0.012903	0.71502	1.64151
Osgin2	0.000913064	0.71464	1.64107
Cd200	0.00518535	0.714064	1.64042
Phlda1	0.00168776	0.71376	1.64007
Gimap6	0.00190738	0.71352	1.6398
Pou2af1	0.00225065	0.71333	1.63958
Unc93b1	0.00102817	0.71234	1.63846
Etv5	0.00403326	0.71228	1.63839
Serp2	0.00291949	0.712072	1.63816
Pgm5	0.00180631	0.71168	1.63771
Arhgap10	0.0108139	0.71114	1.6371
Rbl1	0.00429272	0.711106	1.63706
Ypel4	0.0142293	0.709564	1.63531
Stx7	0.00197975	0.70894	1.6346
Slc25a45	0.00108341	0.708808	1.63445
Reep4	0.00952466	0.70798	1.63352
Afap1l2	0.00270118	0.7073	1.63275
D16Ertd472e	0.003393	0.70724	1.63268
Ubac1	0.00566596	0.70704	1.63245
Dopey2	0.0134551	0.70682	1.6322
Ostf1	0.00111404	0.7062	1.6315
Kit	0.0014251	0.70524	1.63042
Cenpe	0.00247461	0.705132	1.63029
Bax	0.00158452	0.70452	1.6296
Amn1	0.00124055	0.70388	1.62888
Spry4	0.00275325	0.70284	1.62771
Hrh2	0.00263648	0.70263	1.62747
Cldn4	0.00468159	0.702584	1.62742
Sema7a	0.00235298	0.702076	1.62684
Mpzl1	0.00601153	0.70188	1.62662
F2r	0.00105935	0.70146	1.62615
Stk32c	0.0135097	0.700786	1.62539
Gucy1b3	0.000824667	0.70048	1.62505
Cep70	0.000824667	0.70028	1.62482
Rras2	0.00595348	0.7001	1.62462
Tmem47	0.0125233	0.699	1.62338
Cd209a	0.00382945	0.698416	1.62272
Fadd	0.00218261	0.69744	1.62162
Add3	0.00102817	0.69728	1.62144
Chst7	0.00724573	0.69722	1.62138
Ezh1	0.0061722	0.69718	1.62133
Fam171a2	0.0120443	0.69715	1.6213
Frem1	0.00787165	0.697058	1.6212
Cd93	0.000824667	0.6969	1.62102
Stx2	0.00319532	0.69676	1.62086
Agpat1	0.00246189	0.69652	1.62059
Grina	0.00748192	0.69632	1.62037
BC016579	0.0135446	0.695716	1.61969
Rpl22l1	0.00304078	0.69544	1.61938
Arhgap17	0.00184467	0.69326	1.61693
Otof	0.00918333	0.69324	1.61691
Lifr	0.00629966	0.69274	1.61635
Orai3	0.00353686	0.69244	1.61601
Arid5b	0.00588195	0.69222	1.61577
Kank3	0.00151925	0.69198	1.6155
Msrb3	0.00133244	0.69176	1.61525
Pfkp	0.000824667	0.691722	1.61521
Ptp4a3	0.00721465	0.69138	1.61483
Aqp1	0.00183601	0.69126	1.61469
Tbc1d14	0.0118741	0.69102	1.61442
Adcy4	0.00128223	0.69062	1.61398
Mcm4	0.0105031	0.69016	1.61346
Sqstm1	0.0105335	0.69008	1.61337
Mixl1	0.0121185	0.690055	1.61334
Zfp36	0.00731791	0.69	1.61328
Parp8	0.00271948	0.68998	1.61326
Ube2s	0.00728021	0.68992	1.61319
Edn1	0.0116339	0.68956	1.61279
Rasgrp2	0.000851192	0.687658	1.61067
Itga7	0.0148244	0.68764	1.61065
Dlgap5	0.00512815	0.687398	1.61038
Col13a1	0.00856757	0.68738	1.61036
Cklf	0.0108604	0.68716	1.61011
Vps37b	0.0035275	0.68714	1.61009
Gdf2	0.000824667	0.68624	1.60908
Ptger3	0.00220632	0.68502	1.60772
Gpr182	0.00288285	0.68482	1.6075
Nav1	0.00675729	0.68478	1.60746
Slc12a9	0.00391258	0.68388	1.60645
Mtss1l	0.00187767	0.68386	1.60643
Ngfr	0.00100363	0.6837	1.60625
Josd1	0.00764726	0.68362	1.60616
Tgfbr3	0.00348889	0.6829	1.60536
Jam3	0.000932168	0.68212	1.6045
Gpsm1	0.00100363	0.681988	1.60435
Faim	0.0060515	0.681686	1.60401
Fez2	0.00240612	0.68108	1.60334
Plcg2	0.0131189	0.68076	1.60298
Cdh11	0.0130147	0.680552	1.60275
Igf1r	0.000825306	0.680368	1.60255
Gulp1	0.00449768	0.6801	1.60225
Ppp1r35	0.000824667	0.67968	1.60178
Mcc	0.0112667	0.67922	1.60127
Tacc2	0.0129876	0.67882	1.60083
Cnih2	0.0143155	0.67814	1.60008
Tacc3	0.00544341	0.67718	1.59901
Mex3d	0.00349219	0.676638	1.59841
Palmd	0.0055199	0.6765	1.59826
Cdk19	0.00748192	0.6761	1.59781
Cnn2	0.000825306	0.67602	1.59773
Rhog	0.00137526	0.67602	1.59773
Ltc4s	0.0132959	0.676	1.5977
Snx8	0.00730798	0.6758	1.59748
Gins2	0.00449305	0.67506	1.59666
Plxnd1	0.00155362	0.67502	1.59662
Pard6g	0.00133022	0.67392	1.5954
Git2	0.00273459	0.67272	1.59408
Ddr2	0.00122135	0.672194	1.59349
Ksr1	0.00243532	0.67204	1.59332
Cenpk	0.00526757	0.67157	1.59281
C1qtnf1	0.00791665	0.67072	1.59187
Sept4	0.0012574	0.67028	1.59138
Dock5	0.0122533	0.67018	1.59127
Klf4	0.00177207	0.6701	1.59118
Map3k3	0.00306694	0.66992	1.59098
Syde1	0.00168051	0.66974	1.59079
Myef2	0.00237264	0.66964	1.59068
Ppp3cc	0.00191763	0.6694	1.59041
Mst1r	0.00416915	0.6684	1.58931
Eif2ak2	0.00131101	0.66834	1.58924
Rap2b	0.0046385	0.66824	1.58913
Kctd10	0.00135256	0.66796	1.58882
Sfmbt2	0.00590928	0.66778	1.58863
Mmrn2	0.00326161	0.66656	1.58728
Csnk1e	0.00364603	0.66644	1.58715
Celsr2	0.00288246	0.664878	1.58543
Kctd20	0.00292872	0.66462	1.58515
Dusp23	0.00386077	0.66434	1.58484
Ednra	0.000895149	0.66406	1.58454
Rpa2	0.00352769	0.66392	1.58438
Shank2	0.00730798	0.66326	1.58366
Fubp1	0.00121878	0.66234	1.58265
Fbxo5	0.00173592	0.66232	1.58263
Glis2	0.00391258	0.66204	1.58232
Snx16	0.0153276	0.66202	1.5823
Lima1	0.00283149	0.66138	1.58159
Slc23a2	0.00171274	0.66096	1.58113
Mgat3	0.00793594	0.659664	1.57971
Tmem54	0.00729784	0.65916	1.57916
Kif2a	0.00198613	0.6589	1.57888
Comt	0.00263803	0.6586	1.57855
Rgmb	0.00864711	0.65836	1.57829
Uvrag	0.00329617	0.65826	1.57818
Kntc1	0.0108461	0.658058	1.57796
Mob3a	0.00272291	0.65796	1.57785
Arpp19	0.00181774	0.65782	1.5777
Chst2	0.0038031	0.657648	1.57751
Agbl2	0.00236691	0.65722	1.57704
Sox18	0.002021	0.65676	1.57654
Slc24a5	0.00418589	0.65658	1.57634
Kcnj8	0.000824667	0.65604	1.57575
Psmc3ip	0.00326161	0.655794	1.57548
Dlg4	0.000894553	0.655602	1.57527
Pbxip1	0.00394863	0.6553	1.57494
Pxmp4	0.0118663	0.65508	1.5747
Fam169b	0.00167775	0.65472	1.57431
Lrrk2	0.00100363	0.65468	1.57427
Slc31a2	0.0118606	0.65298	1.57241
Yaf2	0.00180032	0.65268	1.57209
Nup160	0.00114322	0.65208	1.57143
Fam78a	0.00314062	0.65184	1.57117
Sh3tc1	0.00121878	0.65142	1.57071
Nuak2	0.00311824	0.65142	1.57071
Lag3	0.00692068	0.650728	1.56996
Pstpip1	0.00107517	0.650468	1.56968
Cenpt	0.0131895	0.65034	1.56954
Cry2	0.00518574	0.65032	1.56952
Stac	0.00436935	0.65018	1.56936
Txndc16	0.00192607	0.64982	1.56897
Itgav	0.00474322	0.64958	1.56871
Dennd4b	0.0040693	0.64952	1.56865
Lrfn3	0.0141058	0.649492	1.56862
Sh2d3c	0.00112892	0.64844	1.56747
Pear1	0.00176334	0.6484	1.56743
Mmp11	0.011976	0.648216	1.56723
Cdc42ep2	0.00414876	0.64812	1.56712
Itga4	0.00448908	0.647728	1.5667
Nod2	0.0101062	0.64726	1.56619
Smurf1	0.0155049	0.64712	1.56604
Fam20c	0.00390844	0.64688	1.56578
Lrp3	0.00364803	0.64626	1.56511
Tmem43	0.0105335	0.6461	1.56493
Slc8a3	0.0096273	0.645252	1.56401
Abhd1	0.00908472	0.64502	1.56376
Timm10	0.00240274	0.64486	1.56359
Colec11	0.000824667	0.6443	1.56298
Ocstamp	0.00472321	0.643976	1.56263
Reck	0.000824667	0.6434	1.56201
Ccdc40	0.0104638	0.643028	1.5616
Epha3	0.00820476	0.6426	1.56114
Scamp5	0.00181355	0.642	1.56049
Prkacb	0.003101	0.64168	1.56014
Mthfd1l	0.0153767	0.63972	1.55803
Slc36a4	0.00441817	0.63942	1.5577
Arpc2	0.00105453	0.63942	1.5577
Dctd	0.00235711	0.639218	1.55748
Cln6	0.00670936	0.63906	1.55731
Hoxa2	0.00705356	0.63885	1.55709
Cyfip1	0.00336308	0.63826	1.55645
E230025N22Rik	0.00233206	0.63782	1.55598
Zbtb4	0.00106133	0.63668	1.55475
Lrfn4	0.00615932	0.636212	1.55424
Vcl	0.00182742	0.63446	1.55236
Casp9	0.0033789	0.63428	1.55216
Ppil6	0.0147657	0.632086	1.5498
Srr	0.0127036	0.63196	1.54967
Olfml3	0.00422168	0.63178	1.54948
Oip5	0.0116262	0.631108	1.54875
Ccdc120	0.0105031	0.63102	1.54866
Cbfb	0.00581953	0.63036	1.54795
Icam2	0.00288246	0.62982	1.54737
Rerg	0.0128238	0.6288	1.54628
Zbed4	0.0104766	0.62854	1.546
Sqle	0.00581216	0.627122	1.54448
Syt16	0.00673963	0.626792	1.54413
Ccdc82	0.0118276	0.62676	1.54409
Tbc1d23	0.00776838	0.6267	1.54403
Arsb	0.00755246	0.6265	1.54382
Phyh	0.00240612	0.6262	1.54349
Vav3	0.00302785	0.62592	1.54319
Smtn	0.00122135	0.62574	1.543
Prkar1b	0.00102817	0.625614	1.54287
Eif5a2	0.0014251	0.625294	1.54253
Pcdh18	0.0105031	0.62522	1.54245
Oit3	0.00175503	0.62404	1.54118
Tmem65	0.00765439	0.62396	1.5411
Sfrp1	0.0105239	0.6238	1.54093
Lhpp	0.00108341	0.6234	1.5405
1110008F13Rik	0.00181686	0.623	1.54007
Plod1	0.00519924	0.6229	1.53997
Clec1b	0.0156166	0.622826	1.53989
Tead2	0.00807747	0.62236	1.53939
Ano1	0.00186196	0.62148	1.53845
Dnmt3a	0.00165663	0.62148	1.53845
Slc48a1	0.00352769	0.62146	1.53843
Tcf7	0.00188994	0.62134	1.5383
Gdpd1	0.00202667	0.621194	1.53815
Impdh1	0.00238642	0.6208	1.53773
Pth1r	0.00197975	0.62074	1.53766
Gab1	0.00987024	0.61966	1.53651
Plagl2	0.00922646	0.61934	1.53617
Dock7	0.00565831	0.61912	1.53594
Dynll1	0.0024476	0.61908	1.5359
Fbxo32	0.000913064	0.617354	1.53406
Arhgap8	0.00391258	0.61724	1.53394
Fchsd1	0.00355307	0.617108	1.5338
Tgfb1i1	0.00680921	0.61682	1.53349
Birc2	0.0136034	0.61672	1.53339
Spns2	0.00239915	0.61632	1.53296
Myadm	0.00756681	0.61612	1.53275
Ramp2	0.00269975	0.6156	1.5322
Shisa4	0.00346042	0.6156	1.5322
Arpc5	0.00176462	0.61488	1.53143
Bmp8a	0.0134411	0.614388	1.53091
Atp6v1a	0.00691434	0.61438	1.5309
Mfsd10	0.00173595	0.614	1.5305
Kif3c	0.00288827	0.613884	1.53037
Ascl2	0.00493223	0.613844	1.53033
Plekha1	0.00843441	0.61382	1.53031
Etv3	0.0106166	0.61358	1.53005
Tbc1d9	0.00395226	0.61338	1.52984
Itga11	0.00474906	0.613303	1.52976
Tril	0.00305691	0.613134	1.52958
Bub1b	0.0155702	0.61294	1.52937
Adcy3	0.000825306	0.612778	1.5292
Cxcr3	0.00604848	0.612756	1.52918
2310022B05Rik	0.0013715	0.6123	1.52869
Zbtb24	0.00356444	0.61222	1.52861
Prr5	0.000851192	0.61184	1.52821
Pacs1	0.0026248	0.61092	1.52723
Dyrk3	0.0024175	0.610566	1.52686
Klhl8	0.00154438	0.61046	1.52675
Ppp2r2d	0.00756183	0.61042	1.5267
Hkdc1	0.00918606	0.610262	1.52654
Rhcg	0.00881207	0.609276	1.52549
Chrnb1	0.00211043	0.60896	1.52516
Arhgef5	0.00761578	0.60886	1.52505
Arl10	0.00909575	0.60846	1.52463
Myo1c	0.00217761	0.60788	1.52402
St6galnac1	0.0096746	0.607437	1.52355
Pcdh17	0.00112578	0.606986	1.52307
Pabpc1	0.00506629	0.60672	1.52279
Muc1	0.00730798	0.60641	1.52247
Wdr25	0.00518506	0.60566	1.52167
Rin1	0.00518535	0.605348	1.52135
Llgl1	0.0044859	0.60512	1.52111
Chic2	0.00238777	0.60436	1.5203
Atp2b4	0.00241553	0.60414	1.52007
Plcb4	0.00291949	0.60392	1.51984
Zfat	0.00328264	0.60254	1.51839
Zdhhc12	0.0151745	0.60188	1.51769
Pgm2l1	0.00445013	0.6015	1.51729
Chfr	0.00414233	0.60148	1.51727
Sap30	0.00802295	0.60146	1.51725
Rab23	0.00584188	0.600848	1.51661
Stk24	0.00616362	0.60068	1.51643
Ckap2l	0.00856823	0.600298	1.51603
Esrra	0.0138673	0.60008	1.5158
Slc26a2	0.0035946	0.599932	1.51565
Tbc1d8	0.00330871	0.59928	1.51496
Ch25h	0.0141728	0.599204	1.51488
Erich1	0.0017264	0.5989	1.51456
Gipc1	0.00288246	0.59862	1.51427
Dnase2b	0.00180241	0.5979	1.51351
Hey1	0.0125042	0.597532	1.51313
Txndc12	0.00194547	0.59434	1.50978
Ptpn13	0.00761578	0.59414	1.50957
Lingo1	0.00100363	0.593026	1.50841
Sgpl1	0.0111337	0.59252	1.50788
Spata2	0.00426838	0.59234	1.50769
Twf1	0.00440435	0.5923	1.50765
Rbpms	0.00515667	0.59184	1.50717
Gusb	0.00232147	0.5913	1.5066
Tbc1d9b	0.00141864	0.59112	1.50642
Map3k1	0.00994343	0.59102	1.50631
Eml1	0.00151242	0.591	1.50629
Lrp10	0.00275325	0.5908	1.50608
Chd3	0.00382354	0.59072	1.506
Rasip1	0.0141728	0.59056	1.50583
Cenpi	0.00474906	0.590484	1.50575
Nfatc1	0.00341674	0.59034	1.5056
Kif1a	0.0021865	0.590182	1.50544
Dnajc27	0.00291949	0.589166	1.50438
Slc10a7	0.00516826	0.58894	1.50414
Wdr82	0.00153873	0.58702	1.50214
Tspan4	0.0109696	0.5866	1.5017
4930579G24Rik	0.00424421	0.58618	1.50127
Klhl18	0.00991764	0.58592	1.501
Mmp17	0.00830407	0.58555	1.50061
Reps1	0.00475737	0.58546	1.50052
Grb2	0.000967996	0.58534	1.50039
Pnpla5	0.0129876	-0.585196	0.666559
Adra1a	0.00364603	-0.58614	0.666123
Atp8b4	0.00422603	-0.58618	0.666104
Aadac	0.00220488	-0.5877	0.665403
Arhgef9	0.00224754	-0.589098	0.664758
Aco1	0.00344005	-0.5891	0.664758
Nsdhl	0.00231358	-0.59064	0.664048
Ntm	0.00170355	-0.591894	0.663471
Phka2	0.00770906	-0.595	0.662044
Gcgr	0.00760649	-0.59508	0.662008
Samd11	0.00787377	-0.596034	0.66157
Hagh	0.00539934	-0.59708	0.661091
2010003K11Rik	0.014662	-0.59718	0.661045
Ttc39c	0.00816026	-0.59724	0.661017
Ak4	0.00137526	-0.59818	0.660587
Magix	0.00586971	-0.59838	0.660495
Adipor2	0.00137447	-0.59844	0.660468
Usp20	0.00420399	-0.59936	0.660047
Abca8a	0.00449552	-0.59936	0.660047
Tmlhe	0.00140043	-0.59942	0.660019
Rxrg	0.00583903	-0.60044	0.659553
Myo6	0.00314055	-0.60054	0.659507
Pm20d1	0.00995602	-0.60118	0.659215
Lrrc61	0.00212066	-0.60502	0.657462
Aldh2	0.0039613	-0.60504	0.657453
Plxna3	0.0094372	-0.6055	0.657244
Gatsl3	0.00714335	-0.60772	0.656233
Ivns1abp	0.00439546	-0.6127	0.653972
Mbl2	0.0131189	-0.61316	0.653763
Fdps	0.00344005	-0.61436	0.65322
Gpt	0.00193756	-0.61596	0.652496
Cdk2ap2	0.00343412	-0.61774	0.651691
Bco2	0.00739565	-0.61776	0.651682
Pdp2	0.000824667	-0.61782	0.651655
Dio2	0.000824667	-0.618188	0.651489
Cntn4	0.00127577	-0.620896	0.650267
Pon3	0.00226512	-0.62228	0.649644
Bst2	0.00890111	-0.62278	0.649418
Sfxn5	0.000824667	-0.62894	0.646651
F7	0.0021607	-0.63354	0.644593
Itpr2	0.00230961	-0.63414	0.644325
Dmd	0.0114992	-0.6354	0.643762
Anp32e	0.0024175	-0.6362	0.643405
Aldh8a1	0.00372674	-0.63994	0.64174
Tmem97	0.0038349	-0.64288	0.640433
Hfe2	0.00382354	-0.64344	0.640185
Tmem38b	0.000825306	-0.64396	0.639954
Igf1	0.00709079	-0.64626	0.638935
Pgrmc2	0.000947864	-0.6485	0.637943
Rdh10	0.00523555	-0.65176	0.636503
Pcsk6	0.000824667	-0.6521	0.636353
Unc13a	0.00382945	-0.65784	0.633827
Slc2a2	0.00714988	-0.66742	0.629632
Bdnf	0.00730798	-0.667496	0.629599
Zc4h2	0.00180493	-0.66756	0.629571
Gpr155	0.00127577	-0.6683	0.629248
Mlxipl	0.0129876	-0.66994	0.628533
Pdia5	0.00636663	-0.67252	0.62741
Serinc2	0.000851192	-0.6741	0.626723
Spag4	0.000824667	-0.68084	0.623802
Dag1	0.000824667	-0.68534	0.621859
Apoc1	0.00273503	-0.6862	0.621489
Abcb11	0.00891954	-0.68624	0.621471
Ces1d	0.00756681	-0.6864	0.621403
Aldh4a1	0.0122292	-0.6869	0.621187
Mvd	0.00224754	-0.6872	0.621058
Mid1ip1	0.00700841	-0.69014	0.619794
Agmo	0.00222431	-0.69114	0.619364
Sh3bgrl2	0.0128892	-0.69674	0.616965
Dlat	0.0140302	-0.70006	0.615547
Dhx58	0.00430335	-0.70044	0.615384
Dnm3	0.000824667	-0.701668	0.614861
Gdpd2	0.00917703	-0.70284	0.614362
Rnf152	0.00506808	-0.70444	0.613681
Slc17a2	0.00288246	-0.7045	0.613655
Adi1	0.00276506	-0.70542	0.613264
Ypel2	0.00643278	-0.71198	0.610482
Tbxa2r	0.00643278	-0.718236	0.60784
Ido2	0.00266262	-0.7225	0.606046
Krt23	0.00580112	-0.72252	0.606038
AF529169	0.00749554	-0.724614	0.605159
Jph1	0.000981203	-0.724802	0.60508
Fahd1	0.00523908	-0.72834	0.603598
Adad1	0.0142492	-0.729836	0.602972
Ddc	0.00764726	-0.73246	0.601877
Cyp39a1	0.003393	-0.73796	0.599587
Aadat	0.00407326	-0.73804	0.599553
Fgfr4	0.00179905	-0.74042	0.598565
Xk	0.00109464	-0.74734	0.595701
Plxna2	0.00571977	-0.7476	0.595594
Wnt10b	0.0132263	-0.748554	0.5952
Col17a1	0.0110902	-0.750447	0.594419
Cyp2c70	0.00395903	-0.75118	0.594117
Eda	0.00251218	-0.76036	0.590349
C2cd2	0.00137526	-0.7629	0.589311
Ptprf	0.00121878	-0.76536	0.588307
Anpep	0.00335847	-0.76676	0.587736
Qrfp	0.00360968	-0.77174	0.585711
Stag2	0.00389811	-0.77256	0.585378
Psmb8	0.0141492	-0.77412	0.584745
Slc2a9	0.0045605	-0.77422	0.584705
Akr1c19	0.00266395	-0.77466	0.584526
Rdh12	0.00349107	-0.77912	0.582722
Acaca	0.00291949	-0.780278	0.582255
Kcnk5	0.0120723	-0.78066	0.5821
Slc16a2	0.00854271	-0.78288	0.581205
Pon1	0.00143653	-0.7912	0.577863
6430550D23Rik	0.00146762	-0.79128	0.577831
Macrod1	0.00164262	-0.79698	0.575553
Gnpat	0.00591381	-0.79772	0.575258
Spc24	0.0138107	-0.7978	0.575226
S100a16	0.00471225	-0.80368	0.572886
S100a1	0.00364603	-0.80432	0.572632
Rpusd3	0.00314055	-0.826	0.564091
Itih2	0.00722642	-0.82616	0.564028
Tubgcp3	0.00918333	-0.84588	0.556371
Mpp6	0.00122018	-0.8461	0.556287
Gss	0.0136991	-0.84794	0.555578
Extl1	0.00342342	-0.85986	0.551006
Hes6	0.0127784	-0.86072	0.550678
Opcml	0.000824667	-0.86142	0.550411
Acsm1	0.00344005	-0.86182	0.550258
Inhbc	0.00213498	-0.8673	0.548172
Gamt	0.00299086	-0.87514	0.545201
Hao1	0.00389811	-0.89404	0.538105
Prodh2	0.0042359	-0.90596	0.533677
Ilvbl	0.00127577	-0.90648	0.533485
Cox6a2	0.00730088	-0.90666	0.533419
Edaradd	0.0143808	-0.907688	0.533039
Ptprs	0.00127577	-0.90974	0.532281
Ghr	0.00154438	-0.91214	0.531396
Rab38	0.00382316	-0.91736	0.529477
Pipox	0.0053742	-0.93916	0.521536
Serpina11	0.00634464	-0.9435	0.51997
Cndp1	0.00883067	-0.94408	0.519761
Glyctk	0.00631253	-0.94508	0.519401
Prr16	0.013144	-0.94548	0.519257
Mme	0.0053742	-0.9466	0.518854
Fabp1	0.0019285	-0.9666	0.511711
Lipc	0.00139965	-0.9694	0.510718
Gchfr	0.00440435	-0.97928	0.507233
Aqp8	0.00959119	-0.9923	0.502676
Pcsk9	0.0141712	-1.01566	0.494602
Rpgrip1	0.00284577	-1.01704	0.494129
Ldb3	0.00204682	-1.0233	0.491989
Stard4	0.00209762	-1.03834	0.486887
Srd5a1	0.00369611	-1.03974	0.486415
Tcea3	0.00741716	-1.05916	0.479911
Ppp1r3c	0.00127859	-1.06918	0.47659
Slc13a2	0.0131189	-1.07015	0.476268
Fam163a	0.0114294	-1.08107	0.472679
Slc26a7	0.00151242	-1.08872	0.470178
Lss	0.000824667	-1.10262	0.46567
S1pr1	0.00299589	-1.10478	0.464973
Extl2	0.00819497	-1.10954	0.463442
Tmem64	0.00271888	-1.11308	0.462306
Col27a1	0.0109447	-1.12004	0.460081
Slc30a10	0.00442041	-1.13094	0.456618
Bach2	0.00113581	-1.13188	0.456321
Srcin1	0.0114821	-1.1357	0.455114
Vsig1	0.001259	-1.14446	0.452359
Hapln1	0.00283149	-1.14561	0.451998
Dgat2	0.000824667	-1.147	0.451563
Lin7a	0.00403794	-1.14796	0.451263
Elovl5	0.000824667	-1.15794	0.448152
Pkdcc	0.0108139	-1.1634	0.446459
Cyp2u1	0.00690749	-1.1732	0.443437
Acsl3	0.00230961	-1.17452	0.443031
Kcnf1	0.0121858	-1.18205	0.440725
Prr18	0.00492386	-1.1876	0.439033
Slc25a1	0.0022129	-1.19462	0.436902
Rassf9	0.00338574	-1.20553	0.43361
Ank	0.00154556	-1.2226	0.42851
Bsn	0.000734521	-1.23584	0.424596
Gpam	0.00653173	-1.24332	0.4224
Rcan2	0.00411528	-1.24702	0.421318
Slc25a21	0.00107326	-1.25812	0.418088
Aldh3a1	0.00256091	-1.26725	0.415452
Cyp26a1	0.0152821	-1.28366	0.410752
Slc4a5	0.00348159	-1.32334	0.399609
Ar	0.000824667	-1.33213	0.397183
Abca9	0.00139701	-1.33352	0.396799
Cacng5	0.000824667	-1.33654	0.395969
Ptprd	0.00160543	-1.3772	0.384965
Dcaf12l1	0.00920742	-1.38084	0.383995
Tpo	0.00751012	-1.43746	0.369216
Thrsp	0.000824667	-1.45092	0.365788
Ak7	0.00267932	-1.45568	0.364583
Crip3	0.0153572	-1.50892	0.351374
Leap2	0.00300201	-1.55236	0.340952
Igsf1	0.00326161	-1.55696	0.339867
Cpe	0.00168051	-1.59988	0.329904
Insig1	0.00321289	-1.61032	0.327526
Syt9	0.00127577	-1.66816	0.314654
Abhd5	0.00238707	-1.68234	0.311577
Dio1	0.00151242	-1.69466	0.308927
Glb1l2	0.00238777	-1.70016	0.307751
Srebf1	0.000967996	-1.82952	0.281358
Acss2	0.0021865	-1.85604	0.276234
Inhba	0.00646696	-1.8926	0.269321
Nlrc3	0.0147905	-1.90296	0.267395
Itm2a	0.00102817	-1.90698	0.26665
Fdft1	0.00409144	-1.92574	0.263205
Gm11437	0.00310497	-1.94188	0.260277
Kcnt2	0.00356861	-1.95217	0.258428
Amy1	0.00655115	-1.96404	0.25631
Me1	0.00716028	-2.03964	0.243224
Akr1d1	0.00778316	-2.06126	0.239607
Dyrk4	0.000984834	-2.14369	0.2263
Ppp1r3b	0.00128924	-2.14594	0.225948
Igfals	0.00202123	-2.19826	0.2179
Ctsr	0.00233206	-2.26902	0.207471
Pgr	0.00151242	-2.30648	0.202154
P2ry4	0.000824667	-2.37946	0.192181
Rsph4a	0.00931698	-2.54156	0.171757
Acly	0.000894553	-2.71902	0.151878
9430007A20Rik	0.00603242	-2.79807	0.143779
Cpxm2	0.0043251	-2.80239	0.143349
Gp5	0.00227302	-2.91148	0.13291
Mogat2	0.00128348	-3.02128	0.12317
Pklr	0.003101	-3.35438	0.0977757
Gck	0.00213249	-3.89742	0.0671057
Pnpla3	0.00271046	-4.1303	0.0571026
Serpina5	0.00348903	-4.19043	0.0547714
Hcn3	0.00370781	-4.38168	0.0479713

## Sheet: Additional table 5
Additional Table 5. Gene expression in NASH-STZ-HI vs NASH-STZ hamsters
NASH-STZ-HI vs NASH-STZ
GENE	q-value	Log2-fold change	Fold change
Hcn3	0.00447945	4.25082	19.0382
Serpina5	0.00381073	4.14217	17.6571
Pnpla3	0.00474123	3.64896	12.5443
Gck	0.00444183	3.5738	11.9075
Pklr	0.00364974	3.24664	9.49152
Gp5	0.00371937	2.60856	6.09895
Abhd5	0.00170477	2.1243	4.35991
Mogat2	0.002177	2.09338	4.26747
Me1	0.005965	1.8892	3.7043
Ppp1r3b	0.00332845	1.77094	3.41276
Pgr	0.00409332	1.7327	3.32348
Kcnt2	0.00796677	1.64943	3.13709
Thrsp	0.00164342	1.62092	3.07571
Srebf1	0.00204852	1.5713	2.97172
Dyrk4	0.00335167	1.54625	2.92058
Acss2	0.00474548	1.53684	2.90158
Palm3	0.00247486	1.52834	2.88454
Leap2	0.00247486	1.51084	2.84976
Gm11437	0.00689752	1.50586	2.83994
Bsn	0.001568	1.4088	2.65515
P2ry4	0.00490415	1.34432	2.5391
Itm2a	0.00248522	1.2799	2.42822
Rasd1	0.00840301	1.27334	2.41721
Dio1	0.00568825	1.23056	2.34658
Ak7	0.00822442	1.20732	2.30909
Mid1ip1	0.00183026	1.18952	2.28077
Ptprd	0.00273108	1.16924	2.24893
Extl1	0.00171001	1.13402	2.19469
Ldlr	0.00329812	1.0844	2.12049
Rcan2	0.00701963	1.05026	2.0709
Bhlhe40	0.00215192	1.04388	2.06177
Adra1a	0.00170477	1.0359	2.05039
Slc25a1	0.00386741	1.01348	2.01877
Abca9	0.00613003	0.9691	1.95762
Spc24	0.00711587	0.9531	1.93603
Gnpat	0.002091	0.95306	1.93597
Eda2r	0.00754473	0.95078	1.93292
Kcnk5	0.00451306	0.92856	1.90338
Trpv1	0.00435266	0.92258	1.8955
2010003K11Rik	0.00170477	0.92126	1.89377
Usp20	0.00249439	0.91142	1.8809
Igsf1	0.00438959	0.893812	1.85808
Wfikkn2	0.00793257	0.87788	1.83767
Zbtb48	0.00170477	0.83618	1.78532
Gamt	0.00341262	0.83568	1.7847
Slc25a21	0.00758291	0.83142	1.77944
Bmf	0.0042312	0.83044	1.77823
Tpo	0.00170477	0.823902	1.77019
Dlat	0.00750512	0.82196	1.76781
Tmem51	0.00672425	0.80036	1.74154
Acsl5	0.00371109	0.79868	1.73951
Lipc	0.003646	0.79408	1.73397
Ilvbl	0.00270161	0.77104	1.7065
Opcml	0.00170477	0.74306	1.67372
Fabp1	0.00247486	0.7322	1.66117
Dgat2	0.00170477	0.7278	1.65611
Apoc1	0.00201092	0.7258	1.65382
Elovl5	0.00327376	0.71108	1.63703
Plcb1	0.00484711	0.70514	1.6303
Hao1	0.00758594	0.70156	1.62626
Lss	0.00170477	0.69678	1.62088
Pdp2	0.00336118	0.6822	1.60458
Inhbc	0.00796677	0.67514	1.59675
Prickle3	0.00662169	0.67326	1.59467
Slc26a7	0.00651168	0.67102	1.5922
Cyp2c70	0.00490415	0.6518	1.57113
Macrod1	0.00308893	0.64812	1.56712
Bach2	0.00381184	0.62344	1.54054
Mpnd	0.00223042	0.62134	1.5383
H2afj	0.00759981	0.61996	1.53683
6430550D23Rik	0.00170477	0.61772	1.53445
Rpusd3	0.00605877	0.61442	1.53094
Entpd8	0.00237729	0.61258	1.52899
Dhcr24	0.00872277	0.5956	1.5111
Adi1	0.00646251	0.58686	1.50197
Spag4	0.00170477	0.58542	1.50048
Plod1	0.0059707	-0.58506	0.666622
Dennd4c	0.00170477	-0.58626	0.666067
Nup160	0.00192813	-0.58636	0.666021
Cr1l	0.00174658	-0.58726	0.665606
Pag1	0.00458661	-0.58764	0.665431
Zbp1	0.00316623	-0.588538	0.665016
Slc12a6	0.00213208	-0.5889	0.66485
Rab23	0.00393381	-0.5892	0.664711
Crk	0.00754983	-0.59164	0.663588
Rasal3	0.00434044	-0.59182	0.663505
Lrrk2	0.00498943	-0.59262	0.663138
Osgin2	0.00170477	-0.59308	0.662926
Nfatc2	0.00199656	-0.59445	0.662297
Dbf4	0.00774763	-0.59666	0.661283
Colec10	0.00751905	-0.59684	0.661201
Ppic	0.00256179	-0.59712	0.661072
Fbln1	0.00351481	-0.597704	0.660805
Dse	0.00226707	-0.59844	0.660468
Rbl1	0.00389688	-0.599402	0.660027
Bhlhb9	0.00694045	-0.599618	0.659929
Traf3	0.00244884	-0.60118	0.659215
Loxl3	0.00242656	-0.60274	0.658502
Arrb2	0.0081622	-0.6038	0.658019
Slc48a1	0.00432702	-0.60388	0.657982
Cyfip1	0.00227392	-0.60488	0.657526
Kntc1	0.00701963	-0.605638	0.657181
Stxbp1	0.00531075	-0.6061	0.65697
Arhgef1	0.00522803	-0.6069	0.656606
Vcl	0.0020674	-0.60784	0.656178
Stx2	0.0028542	-0.60838	0.655933
Papss2	0.00490869	-0.6099	0.655242
Rap2b	0.00701963	-0.61162	0.654461
Pgk1	0.00474548	-0.61288	0.65389
Ciita	0.0083062	-0.61298	0.653845
Fgl2	0.00170477	-0.613	0.653836
Jam3	0.00464665	-0.61312	0.653781
Cd209a	0.00353144	-0.613396	0.653656
Cast	0.00444068	-0.61346	0.653627
Palmd	0.00516373	-0.6135	0.653609
Atp7a	0.00170477	-0.61434	0.653229
Rcn1	0.0032753	-0.6146	0.653111
Kcnk6	0.00316623	-0.615364	0.652765
Igfbp7	0.00620077	-0.6157	0.652613
Cygb	0.00337599	-0.61686	0.652089
Fam198b	0.00390343	-0.61701	0.652021
Tnfrsf13c	0.00602495	-0.61721	0.65193
Tanc1	0.00171001	-0.6178	0.651664
Atp6v1a	0.00364974	-0.61844	0.651375
Rpl22l1	0.00490415	-0.61856	0.651321
Sgpl1	0.0073246	-0.61974	0.650788
Ptger1	0.00701963	-0.61988	0.650725
Mcm6	0.00438959	-0.62064	0.650382
Khdrbs3	0.00631395	-0.6216	0.64995
Itgb3	0.00170477	-0.62204	0.649752
P2ry14	0.00610209	-0.62296	0.649337
Ttc21a	0.00183842	-0.623254	0.649205
Acox1	0.00826666	-0.6237	0.649004
Enthd1	0.00306266	-0.624027	0.648857
Maf	0.00494507	-0.62464	0.648582
Gpr75	0.00490415	-0.625018	0.648412
Slc10a7	0.00464297	-0.62508	0.648384
Ecm1	0.00608242	-0.6253	0.648285
Osbpl5	0.00171001	-0.62536	0.648258
Cyyr1	0.00608242	-0.62546	0.648213
Mansc1	0.00549503	-0.62582	0.648051
Gab1	0.00337433	-0.62758	0.647261
Add3	0.00374224	-0.62782	0.647154
Cd93	0.0027906	-0.63	0.646176
Tpd52	0.00170477	-0.63062	0.645899
Mast1	0.00176891	-0.631248	0.645618
Elmo1	0.00170477	-0.63126	0.645612
Slc16a12	0.00490415	-0.63178	0.64538
Tacc2	0.00621014	-0.6324	0.645102
Atp1b2	0.00608242	-0.6332	0.644745
Porcn	0.00292529	-0.633624	0.644555
Eif5a2	0.00171001	-0.635054	0.643917
Frmd4b	0.00171001	-0.6354	0.643762
Med13l	0.00646251	-0.63546	0.643735
Bbs12	0.00303618	-0.63596	0.643512
Amotl1	0.00170477	-0.63678	0.643147
Lrrc1	0.00651759	-0.638096	0.64256
Endod1	0.00316623	-0.63872	0.642283
Cbx6	0.00711587	-0.6395	0.641935
Pdgfd	0.00426672	-0.63978	0.641811
Gulp1	0.00432702	-0.63994	0.64174
Myo1a	0.00199656	-0.641996	0.640826
Tln1	0.00233194	-0.64224	0.640717
Tcf4	0.00170477	-0.64236	0.640664
Dip2a	0.00273826	-0.64264	0.64054
Kdm2b	0.00694228	-0.6438	0.640025
Tnfsf10	0.00193035	-0.64422	0.639839
Stx7	0.00233502	-0.64454	0.639697
Kcna3	0.000606212	-0.64488	0.639546
Liph	0.00777492	-0.64556	0.639245
Pah	0.00301959	-0.6456	0.639227
Wasf2	0.00190949	-0.6463	0.638917
Kif23	0.00693933	-0.646532	0.638814
Clec1b	0.00875945	-0.64706	0.63858
Sdcbp	0.00184823	-0.64746	0.638403
Notch1	0.00226751	-0.64794	0.638191
Ngfr	0.00631473	-0.64806	0.638138
Carm1	0.00205097	-0.64848	0.637952
Tmem2	0.00735387	-0.64884	0.637793
Mlkl	0.00533358	-0.64898	0.637731
Rbms1	0.00170477	-0.649	0.637722
Adrb2	0.00464665	-0.6505	0.637059
Dennd4b	0.00592945	-0.65162	0.636565
Lpar1	0.00170477	-0.6518	0.636486
Arhgef10	0.00191538	-0.65408	0.635481
Tnfaip8	0.008548	-0.65556	0.634829
Cdk17	0.0027785	-0.65672	0.634319
App	0.00723259	-0.65724	0.63409
Sh3bp5	0.00730896	-0.65786	0.633818
Prkacb	0.00284818	-0.65854	0.633519
Tbc1d1	0.00442022	-0.65922	0.633221
Vcam1	0.00343391	-0.66138	0.632273
Kif20b	0.00260935	-0.6616	0.632177
Tmem110	0.0027906	-0.66316	0.631494
Leprot	0.00388115	-0.66412	0.631074
Tbxas1	0.00358531	-0.6642	0.631039
D1Ertd622e	0.00489721	-0.66482	0.630767
Ephb4	0.00170477	-0.66516	0.630619
Tinagl1	0.001907	-0.66772	0.629501
Yeats2	0.000969987	-0.66918	0.628864
Htra1	0.00228246	-0.66944	0.628751
Lrrc17	0.00701963	-0.669544	0.628705
Sez6l2	0.00374803	-0.669892	0.628554
Sorl1	0.00316211	-0.67008	0.628472
Rspo3	0.00227392	-0.67034	0.628359
Cdyl2	0.00174658	-0.67086	0.628132
Itgav	0.00229821	-0.67092	0.628106
Rasgef1b	0.00370358	-0.67116	0.628002
Top2a	0.00742722	-0.67142	0.627888
Lama4	0.00170477	-0.67198	0.627645
Gfpt2	0.00675765	-0.672738	0.627315
Vash1	0.00403823	-0.67276	0.627305
Tek	0.0025602	-0.67292	0.627236
Cdk14	0.00194214	-0.67352	0.626975
Eif4e3	0.001907	-0.67404	0.626749
Chsy1	0.00253748	-0.6778	0.625118
Nek7	0.00884819	-0.67826	0.624918
Nrip3	0.00170477	-0.678382	0.624866
Sox6	0.00603398	-0.67918	0.62452
Egr3	0.0067338	-0.681606	0.623471
Sirt1	0.00490415	-0.68234	0.623154
Pik3cg	0.00170477	-0.68268	0.623007
Dusp3	0.00388664	-0.68284	0.622938
Ltc4s	0.00655641	-0.68402	0.622428
Dpysl2	0.00170477	-0.68464	0.622161
Arrdc4	0.00675757	-0.685	0.622006
Pou2f2	0.00475054	-0.68524	0.621902
Psmc3ip	0.0018789	-0.685582	0.621755
Col6a5	0.00528088	-0.68584	0.621644
Cdc42ep2	0.00490415	-0.68586	0.621635
Aak1	0.00195425	-0.68602	0.621566
Apold1	0.00832156	-0.68842	0.620533
Prkch	0.00170477	-0.68862	0.620447
Filip1l	0.00642523	-0.68932	0.620146
Osbpl11	0.00840262	-0.68932	0.620146
Arvcf	0.00376031	-0.68994	0.61988
Ets1	0.001907	-0.68994	0.61988
Peli2	0.00469709	-0.690278	0.619734
Mylk	0.00691689	-0.69046	0.619656
Ptpro	0.00183623	-0.691036	0.619409
Elk3	0.00199656	-0.69376	0.61824
Pstpip2	0.00720786	-0.69378	0.618232
Slc23a2	0.00199656	-0.69406	0.618112
Enpp5	0.00455337	-0.6947	0.617838
Ninj1	0.00751905	-0.69482	0.617786
Cdyl	0.00244195	-0.69586	0.617341
Kctd5	0.00529227	-0.69694	0.616879
Plk2	0.00651168	-0.6971	0.616811
Cadm3	0.00170477	-0.69716	0.616785
Gng11	0.00701963	-0.69944	0.615811
Lpar6	0.00360829	-0.7004	0.615402
Hpse	0.00631395	-0.701204	0.615059
Srpx2	0.00675765	-0.702446	0.61453
Rbp1	0.00335167	-0.70274	0.614404
Pde7b	0.0032764	-0.70336	0.61414
Slc15a3	0.00520679	-0.70348	0.614089
Gpr141	0.00170477	-0.70398	0.613876
Osmr	0.00213447	-0.704654	0.61359
Ecscr	0.00490415	-0.70474	0.613553
Rnf114	0.00185335	-0.70492	0.613477
Lpcat1	0.00778693	-0.705376	0.613283
Ccdc88b	0.00296434	-0.70622	0.612924
Fam111a	0.00646687	-0.70664	0.612746
Grk5	0.00250143	-0.70708	0.612559
Josd1	0.00490415	-0.7071	0.61255
Arhgap31	0.00212471	-0.7086	0.611914
Trpc6	0.0037075	-0.71048	0.611117
S1pr3	0.00170477	-0.711	0.610897
Slc39a6	0.00532435	-0.71108	0.610863
Kcnab3	0.00226707	-0.71196	0.61049
Ccdc66	0.00774763	-0.7131	0.610008
Rnf219	0.00490415	-0.71316	0.609983
Sema3c	0.00287143	-0.713204	0.609964
Clec14a	0.00503659	-0.7144	0.609459
Parp8	0.0023449	-0.7151	0.609163
C130050O18Rik	0.00185335	-0.7165	0.608572
Parvb	0.00517797	-0.71664	0.608513
Pitpna	0.00324561	-0.71886	0.607577
Serpine2	0.00343134	-0.71892	0.607552
Klf2	0.00726444	-0.7205	0.606887
Gyg	0.00170477	-0.7214	0.606509
Sdr16c5	0.00451306	-0.721778	0.60635
Abcc1	0.00548264	-0.722728	0.605951
Dpysl3	0.00170477	-0.72374	0.605526
Atrnl1	0.00242656	-0.723872	0.60547
Spry1	0.00345556	-0.72414	0.605358
Etnk1	0.00549119	-0.72422	0.605324
Alox5	0.000606212	-0.724464	0.605222
Tnfrsf11b	0.00611163	-0.72468	0.605131
Tbc1d4	0.00181462	-0.72504	0.60498
Peli1	0.00270161	-0.72542	0.604821
Susd2	0.00343134	-0.72614	0.604519
Cnrip1	0.00170477	-0.72618	0.604502
Papss1	0.00326088	-0.72666	0.604301
Jak2	0.0073016	-0.72794	0.603765
Cyth3	0.00170477	-0.72812	0.60369
AI467606	0.00732619	-0.72836	0.60359
Lrrk1	0.00212471	-0.72846	0.603548
Dapp1	0.00170477	-0.7288	0.603406
Acvr1b	0.00825463	-0.72964	0.603054
Arhgap4	0.00176661	-0.73077	0.602582
Coro7	0.00464665	-0.73144	0.602302
D16Ertd472e	0.00171001	-0.73264	0.601802
St8sia4	0.00303549	-0.73312	0.601601
Esco2	0.00170477	-0.73391	0.601272
Kcnj2	0.00270473	-0.73562	0.60056
Dmgdh	0.00832156	-0.7358	0.600485
Fap	0.00441326	-0.736008	0.600398
Gna13	0.00678417	-0.73604	0.600385
Irak4	0.00457357	-0.73682	0.600061
Slc44a2	0.00388115	-0.73806	0.599545
Rras	0.00357834	-0.73822	0.599479
Nfkb1	0.00726444	-0.73946	0.598964
Scarb2	0.00342111	-0.7395	0.598947
Loxl4	0.00671387	-0.73956	0.598922
Dock10	0.00229821	-0.7408	0.598407
Gpt2	0.00750415	-0.7413	0.5982
Sh3bgrl3	0.00248522	-0.7422	0.597827
Pld2	0.00774763	-0.74286	0.597554
Fam43a	0.0033974	-0.743	0.597496
Mfsd6	0.00457582	-0.74336	0.597347
Dnase1l3	0.00229821	-0.745	0.596668
Entpd5	0.00327376	-0.7453	0.596544
Gstm3	0.00774763	-0.74572	0.59637
Ssh1	0.00428383	-0.74592	0.596288
Armcx3	0.00349138	-0.74608	0.596221
P2rx1	0.00170477	-0.7465	0.596048
Npdc1	0.00229821	-0.74716	0.595775
Pgd	0.00607238	-0.7482	0.595346
Fez1	0.00884815	-0.74867	0.595152
Slc9a9	0.00193035	-0.74882	0.59509
Asap1	0.00549119	-0.74912	0.594966
Gnpda2	0.00170477	-0.74912	0.594966
Klk8	0.00623525	-0.75156	0.593961
Ptgir	0.00583584	-0.75322	0.593278
Igdcc4	0.0067338	-0.7548	0.592629
G6pc3	0.00443261	-0.75606	0.592111
Prnp	0.00444183	-0.75646	0.591947
Kif11	0.00565762	-0.7572	0.591643
Stk17b	0.00220248	-0.75752	0.591512
Kif20a	0.00457357	-0.75782	0.591389
Tie1	0.00631395	-0.75798	0.591324
Tgif2	0.00234562	-0.758368	0.591165
Adamts13	0.00460136	-0.75856	0.591086
Lnpep	0.00731973	-0.75958	0.590668
Pip5k1b	0.001907	-0.759826	0.590568
Itgb7	0.0023222	-0.76012	0.590447
Dact1	0.00796677	-0.76422	0.588772
Siglecg	0.00655429	-0.76468	0.588584
Xylt1	0.00423928	-0.764684	0.588582
Hlx	0.00388115	-0.76528	0.588339
Clec3b	0.005965	-0.765598	0.588209
Pygo1	0.00675765	-0.76572	0.58816
Utp14a	0.00503659	-0.7663	0.587923
Gimap4	0.00360829	-0.7675	0.587435
Tle3	0.0055201	-0.76786	0.587288
Sec24b	0.001907	-0.76826	0.587125
Arl2bp	0.00174658	-0.76852	0.587019
Arhgdib	0.00523066	-0.76918	0.586751
Eng	0.00247486	-0.76954	0.586604
Bcl2l11	0.00205097	-0.76958	0.586588
Kit	0.00170477	-0.77002	0.586409
Tmem117	0.00509062	-0.770378	0.586264
Atp2b2	0.00870605	-0.77102	0.586003
Fhl2	0.00316623	-0.77112	0.585962
Scgn	0.00732619	-0.771268	0.585902
Nrg1	0.00511871	-0.77172	0.585719
Cdc42ep3	0.00286987	-0.77176	0.585703
Fam126a	0.0020088	-0.7735	0.584997
Enpp3	0.00242656	-0.77366	0.584932
Sucnr1	0.00170477	-0.77396	0.58481
Sema4b	0.0077702	-0.77428	0.58468
Prg2	0.00247436	-0.776316	0.583856
Serpinh1	0.001907	-0.77636	0.583838
Cenpa	0.00687639	-0.77725	0.583478
Kcne3	0.0081622	-0.7777	0.583296
Ston1	0.00193035	-0.77812	0.583126
Bnip2	0.00460713	-0.77948	0.582577
Tusc5	0.00174658	-0.78004	0.582351
Tnfrsf11a	0.00170477	-0.78112	0.581915
Tspan11	0.00736714	-0.781584	0.581728
Snx24	0.00199656	-0.78286	0.581214
Klhl5	0.001907	-0.78324	0.58106
Tspan13	0.00404423	-0.78348	0.580964
Nav1	0.00457357	-0.78372	0.580867
Col5a1	0.003646	-0.78386	0.580811
Enah	0.00229821	-0.7849	0.580392
Ttyh3	0.00221498	-0.78492	0.580384
Slc29a3	0.00519844	-0.78566	0.580087
Lamb2	0.00214858	-0.78598	0.579958
Slc1a5	0.00597881	-0.7865	0.579749
Tmcc3	0.00291045	-0.78754	0.579331
Vav3	0.00333678	-0.788772	0.578837
Adap1	0.00837046	-0.79032	0.578216
Ikbke	0.00480684	-0.790346	0.578205
Epsti1	0.00228246	-0.7908	0.578023
Rnf144a	0.00195425	-0.791474	0.577753
Tgfb3	0.00170477	-0.791906	0.577581
Npc1	0.00220248	-0.79272	0.577255
Cklf	0.00450613	-0.79306	0.577119
Myo7a	0.00414648	-0.79352	0.576935
Lrmp	0.00483754	-0.794342	0.576606
P4ha1	0.001907	-0.79616	0.57588
Ppargc1a	0.00205097	-0.79776	0.575242
Tmem164	0.0020674	-0.79782	0.575218
Rarres1	0.00458796	-0.79792	0.575178
Mpzl1	0.00503659	-0.79892	0.574779
Lmcd1	0.00474548	-0.79896	0.574763
Adam10	0.00170477	-0.79898	0.574755
Lfng	0.00177374	-0.79938	0.574596
Rnase10	0.00649585	-0.799632	0.574496
Ebi3	0.001907	-0.80028	0.574238
Slco3a1	0.00170477	-0.80204	0.573538
Nusap1	0.00771134	-0.802718	0.573268
Tmsb10	0.00381441	-0.80358	0.572926
Fam49a	0.001907	-0.803932	0.572786
Stom	0.00364974	-0.80514	0.572307
Tmem165	0.0021663	-0.80632	0.571839
H2-T24	0.0081622	-0.80668	0.571696
Twf2	0.00170477	-0.80688	0.571617
Atp13a2	0.00504559	-0.80702	0.571561
Limk1	0.0018789	-0.8077	0.571292
Pde3a	0.00170477	-0.80788	0.571221
4930402F06Rik	0.00631351	-0.80831	0.57105
Antxr1	0.00170477	-0.80836	0.571031
Hspg2	0.00232961	-0.80944	0.570603
Flrt2	0.00316211	-0.809944	0.570404
Marcksl1	0.00271686	-0.81046	0.5702
Cdk1	0.008636	-0.8109	0.570026
Fscn1	0.00170477	-0.81234	0.569457
Tlr13	0.0058312	-0.81258	0.569363
Spag5	0.0067338	-0.81318	0.569126
C6	0.0032753	-0.814278	0.568693
Tmem204	0.00465149	-0.8143	0.568684
Tor3a	0.00183691	-0.816284	0.567903
Itpr3	0.00484416	-0.8163	0.567897
Mki67	0.00675765	-0.81706	0.567597
Fyco1	0.00791779	-0.8181	0.567188
Galnt7	0.00185335	-0.81878	0.566921
Rnasel	0.00170477	-0.81912	0.566788
Olfml2b	0.00206077	-0.819712	0.566555
Tmem170b	0.00823557	-0.82224	0.565563
Loxl2	0.00209123	-0.82446	0.564694
Ggt5	0.001907	-0.82462	0.564631
Mcm5	0.00759271	-0.82564	0.564232
Plekha2	0.00208182	-0.82564	0.564232
Dagla	0.002177	-0.826594	0.563859
Pmaip1	0.00232004	-0.826754	0.563796
Ccl12	0.00503659	-0.827344	0.563566
Nap1l1	0.00220579	-0.8275	0.563505
Gnai2	0.00193035	-0.82824	0.563216
Hhipl1	0.00170477	-0.82884	0.562982
Tfpi	0.0035273	-0.82912	0.562873
3110082I17Rik	0.00404423	-0.83008	0.562498
Hps3	0.00213447	-0.8303	0.562412
Papln	0.00174658	-0.832582	0.561523
Cdc42se1	0.00498943	-0.8331	0.561322
Slc15a4	0.00345556	-0.83586	0.560249
Nexn	0.00640452	-0.8366	0.559962
Itpkb	0.00184823	-0.83696	0.559822
Pecam1	0.00206031	-0.83796	0.559434
Ncoa7	0.00646251	-0.83908	0.559
Cd109	0.00327376	-0.839602	0.558798
Frzb	0.00241263	-0.83996	0.558659
Sfmbt2	0.00292529	-0.8401	0.558605
Ptpn7	0.00170477	-0.840874	0.558305
Kirrel	0.00164342	-0.84374	0.557197
Hmgb2	0.00253481	-0.8455	0.556518
Selp	0.00306185	-0.845944	0.556347
Svop	0.00428383	-0.84622	0.55624
Exoc5	0.00335167	-0.84652	0.556125
Reep2	0.00632366	-0.84692	0.55597
Tmem198b	0.00482755	-0.84726	0.555839
Pdlim2	0.00442197	-0.848602	0.555323
Mdm1	0.00533358	-0.8487	0.555285
Fcrls	0.00171001	-0.85026	0.554685
Ptgs1	0.00170477	-0.85054	0.554577
Ncoa3	0.00230324	-0.85074	0.5545
Fbln2	0.00174658	-0.8523	0.553901
Akt3	0.00447945	-0.85298	0.55364
Mx1	0.00688943	-0.8537	0.553364
Vasp	0.00646251	-0.8562	0.552406
Dkk3	0.00651168	-0.862276	0.550084
Sparc	0.00548264	-0.86316	0.549747
Wfs1	0.00367749	-0.86442	0.549267
Fosl2	0.00861873	-0.8661	0.548628
Gatm	0.00404423	-0.86754	0.548081
Rit1	0.00438959	-0.86834	0.547777
Cd9	0.0018789	-0.86836	0.547769
Arid5b	0.00170477	-0.86894	0.547549
Abcg3	0.001907	-0.86973	0.547249
Tubb1	0.00214858	-0.87068	0.546889
Fgd3	0.00442022	-0.87266	0.546139
Mcl1	0.00382887	-0.87346	0.545836
Gng2	0.00177374	-0.87416	0.545571
Chst12	0.00212471	-0.87688	0.544544
Tmem189	0.00797205	-0.878512	0.543928
Usp6nl	0.00170477	-0.8797	0.54348
Slc30a2	0.00825463	-0.87984	0.543428
Hand2	0.00649585	-0.88472	0.541593
Zc3h12d	0.00170477	-0.88552	0.541292
Nek2	0.00327864	-0.88694	0.54076
Abcd1	0.00678712	-0.88696	0.540752
Col6a6	0.00170477	-0.888946	0.540009
Fam46c	0.00394758	-0.88996	0.539629
Acvrl1	0.00671387	-0.890384	0.539471
Lrrc25	0.00170477	-0.89074	0.539337
Sri	0.00185335	-0.89116	0.53918
Cryab	0.00388664	-0.89196	0.538881
Ptgfrn	0.00232885	-0.89298	0.538501
Klhl20	0.00526865	-0.89426	0.538023
Prdm1	0.00170477	-0.894808	0.537819
Cd74	0.00250143	-0.89532	0.537628
Bmp4	0.00174658	-0.8973	0.536891
Snai1	0.00428383	-0.898392	0.536484
Bak1	0.00192813	-0.89986	0.535939
Plekho1	0.00417485	-0.89992	0.535916
P2ry13	0.00732619	-0.90172	0.535248
Itga6	0.00428383	-0.90328	0.53467
Fbn1	0.001907	-0.9038	0.534477
Chst15	0.00170477	-0.90472	0.534136
Atp2b1	0.00353927	-0.90518	0.533966
Klf7	0.00170477	-0.9058	0.533737
Dnajc18	0.00315353	-0.90617	0.5336
Mefv	0.00178484	-0.906478	0.533486
Fmnl1	0.0012796	-0.90716	0.533234
Pxdn	0.00214048	-0.90722	0.533212
Kctd12b	0.00299071	-0.91426	0.530616
Frmd8	0.00183691	-0.91602	0.529969
Gls	0.0027024	-0.91618	0.52991
Eci2	0.00651759	-0.91694	0.529631
Ccdc149	0.00701963	-0.91714	0.529558
Hcst	0.00228246	-0.91734	0.529484
Capza1	0.00170477	-0.91756	0.529404
Mfsd12	0.00804656	-0.92032	0.528392
Lamb1	0.00174658	-0.9209	0.528179
Pip4k2a	0.00170477	-0.9214	0.527996
Wwtr1	0.00170477	-0.92174	0.527872
Nt5c	0.00778693	-0.92194	0.527799
Enpp6	0.00170477	-0.92234	0.527652
Col5a2	0.00234562	-0.92388	0.52709
Treml2	0.00346393	-0.924196	0.526974
Lpcat2	0.00215636	-0.92568	0.526432
Aoah	0.001907	-0.92748	0.525776
Gpsm3	0.00778693	-0.9275	0.525769
Elovl1	0.00251105	-0.9284	0.525441
Ccna2	0.00504009	-0.93142	0.524342
Cd274	0.001907	-0.93308	0.523739
Pik3cb	0.00404423	-0.93476	0.523129
Thbs3	0.00786189	-0.93522	0.522963
Ptprj	0.00303549	-0.93728	0.522217
Card14	0.00316623	-0.938332	0.521836
Timp3	0.00509062	-0.93928	0.521493
Stx6	0.00428383	-0.93968	0.521348
Ptgis	0.00208182	-0.941686	0.520624
Ntn4	0.00721747	-0.94252	0.520323
Tmco4	0.00443261	-0.9437	0.519898
Rab3il1	0.00170477	-0.94432	0.519674
Plxna1	0.00522803	-0.94566	0.519192
Pygb	0.00337599	-0.9512	0.517202
Arhgef3	0.002177	-0.9519	0.516951
H2-Ab1	0.002177	-0.95412	0.516156
Lrrc8c	0.00170477	-0.95596	0.515498
Slamf8	0.00381184	-0.958516	0.514586
Gng10	0.00183691	-0.95884	0.51447
Arpc1b	0.00327376	-0.95982	0.514121
Trim47	0.00315353	-0.96022	0.513979
Fam49b	0.00170477	-0.9616	0.513487
Sectm1a	0.00170477	-0.96186	0.513395
Bri3bp	0.00245802	-0.96248	0.513174
Lama2	0.00205097	-0.96274	0.513082
Gpx7	0.00303549	-0.96536	0.512151
Fmnl3	0.00428383	-0.9661	0.511888
Abr	0.00212471	-0.96892	0.510888
Evi2a	0.00323037	-0.96918	0.510796
Syngr1	0.00177374	-0.97114	0.510103
Art4	0.00618594	-0.97294	0.509467
Acsf2	0.00810411	-0.97312	0.509403
Fli1	0.00170477	-0.97362	0.509227
Sla	0.00183691	-0.97388	0.509135
Mustn1	0.00511871	-0.976374	0.508256
Prr15	0.00447945	-0.978338	0.507564
Arid3a	0.00531216	-0.97894	0.507352
Pdgfrb	0.00212471	-0.97962	0.507113
Nedd9	0.00170477	-0.9807	0.506734
Sbk1	0.00170477	-0.98124	0.506544
Mmd	0.00731973	-0.98254	0.506088
Rpia	0.00482755	-0.98264	0.506053
Gda	0.00586203	-0.98336	0.5058
Tnnc2	0.00284818	-0.9842	0.505506
H2-Aa	0.00178484	-0.98456	0.50538
Tgm2	0.00628399	-0.98588	0.504918
1810011H11Rik	0.00327376	-0.9872	0.504456
B4galt6	0.00701963	-0.9879	0.504211
Peg12	0.00170477	-0.98906	0.503806
Plcb2	0.00233704	-0.98966	0.503596
Nid1	0.00170477	-0.99014	0.503429
Gsn	0.00170477	-0.99134	0.50301
Ppp1r18	0.001907	-0.99176	0.502864
Ankrd29	0.00170477	-0.992162	0.502724
Plekhm1	0.00251025	-0.99368	0.502195
Nfkbie	0.00432702	-0.9938	0.502153
Lyn	0.00171001	-0.99452	0.501903
Cst3	0.00174658	-0.99478	0.501812
Csf1	0.00490156	-0.99576	0.501472
Morn4	0.00732619	-0.99668	0.501152
Cyp4a14	0.00286395	-0.9978	0.500763
Cdh5	0.00442022	-0.99902	0.50034
Avpi1	0.00196497	-1.0002	0.499931
Tlr6	0.00170477	-1.00116	0.499598
Ralgapa2	0.00771169	-1.00118	0.499591
Thy1	0.00174658	-1.0016	0.499446
Slc7a5	0.00610955	-1.00308	0.498934
Iqgap1	0.00341262	-1.00342	0.498816
Gja1	0.00731973	-1.00357	0.498765
Tnfrsf21	0.0032753	-1.00506	0.498249
Stmn1	0.00777457	-1.00534	0.498153
Mfng	0.00199656	-1.00634	0.497808
Csrp1	0.0020088	-1.0068	0.497649
Ccnd2	0.00246277	-1.00848	0.49707
Arrb1	0.00183691	-1.01194	0.495879
Sec14l1	0.00316211	-1.0126	0.495652
Fgr	0.00206031	-1.01366	0.495288
Slc44a4	0.00731973	-1.01747	0.493983
Wdr91	0.00419207	-1.01872	0.493554
Tnfrsf1b	0.00631395	-1.02146	0.492618
Gngt2	0.00185335	-1.02186	0.492481
H2-DMa	0.00294428	-1.02208	0.492406
Pfkfb4	0.0073245	-1.02268	0.492202
Mfap4	0.00177374	-1.02302	0.492085
Loxl1	0.00170477	-1.02518	0.491349
Mctp1	0.00170477	-1.03886	0.486713
Efemp1	0.001907	-1.04124	0.48591
Dcn	0.00170477	-1.0422	0.485586
Itih5	0.00170477	-1.0428	0.485385
Cd38	0.00202614	-1.04324	0.485237
Sept5	0.00646251	-1.04637	0.484185
Lamc1	0.00177374	-1.0472	0.483906
Gas7	0.00227392	-1.0476	0.483772
Abi3	0.00174658	-1.04858	0.483444
Synpo	0.00251105	-1.05006	0.482948
Ppt1	0.0032753	-1.05162	0.482426
Ccl11	0.00170477	-1.0532	0.481898
Tnc	0.00226707	-1.05359	0.481767
Itpripl1	0.00177374	-1.05382	0.481691
Lipa	0.00289742	-1.05384	0.481684
Rab32	0.00272706	-1.05738	0.480504
Sfxn3	0.00244033	-1.05778	0.480371
Ddit4	0.00754674	-1.05904	0.479951
Rhoq	0.00428383	-1.05974	0.479718
Ckap4	0.00602495	-1.06128	0.479207
Wipf1	0.00176661	-1.0616	0.4791
Emp3	0.00253481	-1.06276	0.478715
Aldh1a7	0.00259308	-1.06712	0.477271
Rin2	0.00170477	-1.07036	0.4762
Smox	0.00202614	-1.0754	0.474539
Cmtm3	0.00382887	-1.07614	0.474296
Sparcl1	0.00754983	-1.07687	0.474056
Gpr65	0.00170477	-1.07786	0.473731
Col4a1	0.00176661	-1.07866	0.473468
Pla2r1	0.00499703	-1.0826	0.472177
Eln	0.00170477	-1.08288	0.472085
Mgp	0.00388115	-1.08326	0.471961
Dennd1c	0.00174658	-1.0856	0.471196
Gmip	0.00316211	-1.08566	0.471177
Cd244	0.00187606	-1.08646	0.470915
Hk1	0.00170477	-1.08646	0.470915
3110035E14Rik	0.001907	-1.08766	0.470523
Aldh1a3	0.00390481	-1.08858	0.470224
Col6a3	0.00224002	-1.08863	0.470208
Snx20	0.00388115	-1.09022	0.46969
Pltp	0.00533358	-1.0919	0.469143
Igsf8	0.00630461	-1.09226	0.469026
Igfbp6	0.0018789	-1.09272	0.468877
Plxnb1	0.00428383	-1.09296	0.468799
Fxyd5	0.00633279	-1.0966	0.467617
Col3a1	0.0050566	-1.09764	0.46728
Fyb	0.00170477	-1.09786	0.467209
Dok2	0.00170477	-1.10136	0.466077
Ednrb	0.00182632	-1.10356	0.465367
Lox	0.00183691	-1.10412	0.465186
Kcnj10	0.00196497	-1.106	0.46458
Ucp2	0.00185335	-1.11044	0.463153
Marcks	0.00170477	-1.11068	0.463076
Pigf	0.00498943	-1.1156	0.461499
Adcy7	0.00170477	-1.11758	0.460866
Dok1	0.00382887	-1.11794	0.460751
Gcnt1	0.00248522	-1.12038	0.459973
Jam2	0.00195425	-1.12054	0.459922
Arhgap9	0.001568	-1.12152	0.459609
Adam17	0.00185335	-1.12162	0.459577
Cttnbp2nl	0.00171001	-1.1244	0.458693
Tnip1	0.00329015	-1.12564	0.458299
Abhd12	0.00353927	-1.12644	0.458045
Rcsd1	0.001907	-1.12982	0.456973
Gpr176	0.00558268	-1.13102	0.456592
C1qb	0.00171001	-1.13312	0.455929
Hgf	0.00188881	-1.13734	0.454597
Frmd4a	0.00174658	-1.13884	0.454125
Cerk	0.00327376	-1.14025	0.453682
Rtn4rl2	0.00170477	-1.141	0.453445
Apbb1ip	0.0018789	-1.14196	0.453144
Islr	0.00170477	-1.14224	0.453056
Plbd1	0.00484711	-1.14308	0.452792
Jak3	0.00294428	-1.14414	0.452459
Anxa5	0.00278326	-1.14458	0.452321
Ikzf1	0.00170477	-1.14588	0.451914
Akna	0.0018789	-1.14826	0.451169
Fstl1	0.00170477	-1.14906	0.450919
P2ry12	0.00226707	-1.15029	0.450535
Map3k8	0.00327376	-1.15194	0.45002
H6pd	0.00381184	-1.1538	0.44944
Fkbp10	0.00549119	-1.15392	0.449403
Sept8	0.00226707	-1.154	0.449378
Krt12	0.00503659	-1.15819	0.448074
Cotl1	0.00170477	-1.15844	0.447997
Mitf	0.00428383	-1.1614	0.447079
Uck2	0.00229821	-1.16494	0.445983
Luzp2	0.00174658	-1.16522	0.445897
Mrc2	0.00170477	-1.16536	0.445853
Cdc42ep5	0.00646109	-1.1657	0.445748
Tmc8	0.00286797	-1.17	0.444421
Adamts2	0.00170477	-1.17346	0.443357
Sat1	0.00435266	-1.174	0.443191
Far1	0.00170477	-1.17566	0.442681
Ifngr1	0.00296364	-1.17638	0.44246
Tgfb1	0.001907	-1.17906	0.441639
Thbs2	0.00783795	-1.1808	0.441107
Cntfr	0.00832156	-1.18206	0.440722
Itpripl2	0.001924	-1.18306	0.440416
Gnb4	0.001907	-1.18312	0.440398
Ly86	0.00171001	-1.1832	0.440374
Cpz	0.00508542	-1.18578	0.439587
Cd48	0.00171001	-1.18794	0.438929
Lxn	0.00549503	-1.18992	0.438327
Slc6a8	0.00642523	-1.1906	0.438121
Gas2l3	0.00273789	-1.19172	0.437779
Mgat5	0.00678284	-1.19452	0.436932
Ticam2	0.00184823	-1.19634	0.436381
Abca1	0.00626781	-1.20272	0.434455
Tmem106a	0.00191382	-1.20414	0.434028
Aif1	0.00170477	-1.20762	0.432982
Fhl3	0.00270473	-1.21026	0.432191
Sema3g	0.00759981	-1.2111	0.431939
Cd5l	0.00171001	-1.21582	0.430528
Was	0.00170477	-1.21592	0.430499
Tmsb4x	0.00170477	-1.21774	0.429956
Csf3r	0.00170477	-1.21914	0.429539
Ehd4	0.00170477	-1.21948	0.429437
Relt	0.00450613	-1.21974	0.42936
Fcgr2b	0.00174658	-1.21996	0.429295
Hip1	0.00223042	-1.22776	0.42698
Aebp1	0.00170477	-1.23124	0.425951
Jdp2	0.00499703	-1.23148	0.42588
Ccrl2	0.00355703	-1.23302	0.425426
Pik3cd	0.00170477	-1.23318	0.425379
Timd4	0.00170477	-1.23542	0.424719
Rsad2	0.00524717	-1.23572	0.424631
Inf2	0.00301959	-1.2376	0.424078
Hexb	0.00223042	-1.24216	0.422739
C7	0.00170477	-1.24284	0.42254
Mylip	0.00206077	-1.2438	0.422259
Wls	0.00170477	-1.2448	0.421966
Tnfaip8l2	0.00272557	-1.24594	0.421633
Lpxn	0.00171001	-1.2487	0.420827
Tagap	0.00322548	-1.25002	0.420442
Plscr1	0.00849586	-1.25082	0.420209
Slamf7	0.00171001	-1.25262	0.419685
C1qtnf6	0.00224442	-1.2554	0.418877
Pycard	0.00170477	-1.25632	0.41861
Nckap5l	0.00360829	-1.25784	0.41817
Dclk1	0.00284818	-1.25846	0.417989
Ano6	0.00170477	-1.2598	0.417602
Col4a2	0.00170477	-1.26176	0.417035
Emp1	0.00199656	-1.26688	0.415558
2510009E07Rik	0.00170477	-1.2671	0.415494
Tmem206	0.00490415	-1.26774	0.41531
Mmp14	0.00296364	-1.26878	0.415011
Slc22a3	0.00208182	-1.2711	0.414343
Tiam1	0.00174658	-1.27194	0.414103
Rgs1	0.0033216	-1.27201	0.414084
Alpk1	0.00430307	-1.27319	0.413744
Lgals3	0.00303618	-1.27512	0.413191
Cd83	0.00174658	-1.2755	0.413082
Cd86	0.00528902	-1.27731	0.412565
Msn	0.00170477	-1.278	0.412367
Slc25a4	0.00299071	-1.27968	0.411887
Rab31	0.00199656	-1.2803	0.41171
Paox	0.00443279	-1.28098	0.411516
Rims2	0.00316623	-1.28216	0.411178
Eya1	0.00490415	-1.28607	0.410068
Itgal	0.00174658	-1.28736	0.4097
Entpd1	0.00170477	-1.28786	0.409558
Gpr34	0.00646251	-1.28869	0.409321
Mmp2	0.00335129	-1.28876	0.409303
C1qc	0.00226707	-1.28948	0.409098
Tubb6	0.00170477	-1.29126	0.408594
Sash3	0.00170477	-1.2921	0.408356
Stx3	0.00756527	-1.2954	0.407423
Fam89a	0.00528467	-1.30113	0.405807
Rassf4	0.00170477	-1.30196	0.405575
Entpd2	0.00334301	-1.30248	0.405429
Cd14	0.00338915	-1.30374	0.405075
Map4k1	0.00170477	-1.30394	0.405019
Clrn3	0.00666826	-1.30855	0.403726
Klhl6	0.003646	-1.30898	0.403606
Procr	0.00170477	-1.31186	0.402801
Il10ra	0.00170477	-1.3129	0.402511
Gng7	0.00209123	-1.31369	0.402291
Ccl24	0.00184823	-1.31424	0.402137
Npl	0.0018789	-1.3169	0.401397
Lhfpl2	0.00199656	-1.3195	0.400674
Nckap1l	0.00174658	-1.32456	0.399271
Mafb	0.00598545	-1.32476	0.399216
Dtx4	0.00174658	-1.32656	0.398718
Gpr183	0.00313301	-1.32782	0.39837
Egr1	0.00341631	-1.33018	0.397719
Col6a2	0.00404375	-1.33358	0.396782
Inpp5d	0.00170477	-1.33526	0.396321
Colec12	0.0027906	-1.33708	0.39582
Slc25a24	0.00248522	-1.33858	0.39541
Alpl	0.00605877	-1.33944	0.395173
Cyth4	0.00170477	-1.34132	0.394659
Mfsd1	0.00206031	-1.34308	0.394178
Csf1r	0.00170477	-1.34502	0.393649
Cds1	0.00170477	-1.3457	0.393463
Fcer1g	0.00214858	-1.3481	0.392809
Ripk3	0.00174658	-1.34944	0.392444
Myo1f	0.00227392	-1.35008	0.39227
Ctsd	0.00497277	-1.35176	0.391814
Crip1	0.00341262	-1.35824	0.390058
Acss1	0.00296434	-1.35916	0.389809
Fut7	0.00199656	-1.35978	0.389642
Prcp	0.00170477	-1.35988	0.389615
Fes	0.00338684	-1.36006	0.389566
Fam129b	0.0018789	-1.3601	0.389555
Wdfy4	0.00199656	-1.36182	0.389091
Fcrla	0.00646251	-1.36198	0.389048
Ggta1	0.00232004	-1.3621	0.389016
Fermt3	0.00185335	-1.36436	0.388407
Nupr1	0.00662169	-1.36578	0.388024
Mpp1	0.00316211	-1.36664	0.387793
Sort1	0.00483528	-1.3703	0.38681
Plod2	0.00170477	-1.37178	0.386414
Atcay	0.00171001	-1.3718	0.386409
Mboat2	0.001907	-1.37543	0.385438
Arhgap30	0.00174658	-1.37638	0.385184
Vwf	0.0032933	-1.37982	0.384267
Arhgap22	0.00174658	-1.3827	0.3835
Plekho2	0.00205097	-1.3836	0.383261
Rftn1	0.00170477	-1.38378	0.383213
Marco	0.00170477	-1.38404	0.383144
Cyb561	0.00602909	-1.38668	0.382444
Hmox1	0.00221838	-1.3885	0.381962
Siglece	0.00233194	-1.39044	0.381448
Cth	0.00769139	-1.39292	0.380793
Cd40	0.001907	-1.39464	0.38034
Plek	0.00219177	-1.39566	0.380071
Slc27a6	0.00226707	-1.39592	0.380002
Tmem173	0.00212471	-1.39832	0.379371
Ptk2b	0.001907	-1.3992	0.379139
Tfec	0.001907	-1.40058	0.378777
Fam105a	0.00279019	-1.40219	0.378355
Galnt6	0.00353144	-1.40516	0.377576
Rgs19	0.00170477	-1.40748	0.37697
Pik3ip1	0.00273826	-1.40842	0.376724
Elane	0.00610209	-1.4133	0.375452
Rassf2	0.00226707	-1.4159	0.374776
Lgals3bp	0.00170477	-1.41658	0.374599
Batf	0.00250143	-1.41692	0.374512
Lst1	0.00173069	-1.41848	0.374106
Crispld2	0.00543848	-1.42111	0.373424
Rasa3	0.00174658	-1.42404	0.372667
Ptpre	0.00343134	-1.42586	0.372198
Mical1	0.00183691	-1.42946	0.37127
Tifa	0.003806	-1.43001	0.371129
Tm6sf1	0.00502814	-1.43674	0.369401
Myo5a	0.00170477	-1.43911	0.368795
Ubash3b	0.00170477	-1.44068	0.368394
Timp2	0.00170477	-1.44114	0.368276
Cstb	0.00223042	-1.44268	0.367883
Mertk	0.00177374	-1.44482	0.367338
Rgs10	0.00170477	-1.45144	0.365656
Gm572	0.00608242	-1.46078	0.363297
Slamf6	0.00255439	-1.46226	0.362924
Nucb2	0.001907	-1.46242	0.362884
Irf5	0.00174658	-1.46686	0.361769
Cdk15	0.00548264	-1.46748	0.361613
Pik3r5	0.00234788	-1.4735	0.360108
Marveld1	0.00174658	-1.4761	0.359459
Ptger2	0.00374803	-1.47949	0.358617
F2rl2	0.00170477	-1.48578	0.357055
Rab8b	0.00170477	-1.48738	0.35666
Nebl	0.00170477	-1.48988	0.356042
Pla1a	0.00417485	-1.49028	0.355943
Ccl8	0.00494507	-1.49486	0.354815
Hk3	0.00349138	-1.49752	0.354162
S100a6	0.00505988	-1.49886	0.353833
Hexa	0.00242656	-1.49934	0.353715
Rhbdf2	0.00428383	-1.49994	0.353568
Arhgap25	0.00170477	-1.50126	0.353245
Gpx3	0.00170477	-1.50246	0.352951
Setd7	0.0018789	-1.50546	0.352218
Parvg	0.00183691	-1.506	0.352086
Blvra	0.00176661	-1.50996	0.351121
Camp	0.00246029	-1.51189	0.350653
Tnfaip3	0.00646251	-1.51548	0.34978
Prex1	0.00170477	-1.51766	0.349252
Cfp	0.00183691	-1.5195	0.348807
Vim	0.00199656	-1.52068	0.348522
Syk	0.00171001	-1.52188	0.348232
Btk	0.00170477	-1.52236	0.348116
Trpv2	0.00212471	-1.5251	0.347455
Cmtm7	0.00174658	-1.53038	0.346186
Adamts7	0.00170477	-1.53188	0.345826
Gab2	0.00183691	-1.54132	0.343571
Fgd2	0.00193035	-1.54504	0.342686
Dram1	0.00226707	-1.548	0.341984
Cd180	0.00170477	-1.55416	0.340527
Nceh1	0.00307841	-1.55858	0.339485
Myc	0.00468146	-1.55882	0.339429
Cd37	0.00227392	-1.55928	0.33932
Capg	0.00460136	-1.5631	0.338423
Renbp	0.001907	-1.57064	0.336659
Irf8	0.00170477	-1.57334	0.33603
Shisa3	0.00608242	-1.5808	0.334296
Pglyrp2	0.00170477	-1.58776	0.332688
Tlr7	0.00199656	-1.58852	0.332512
Pdlim4	0.0027024	-1.58866	0.33248
Hck	0.00170477	-1.59022	0.332121
S100a11	0.00199656	-1.59164	0.331794
St14	0.00183691	-1.59224	0.331656
Lcp2	0.00170477	-1.59404	0.331243
Nfam1	0.00490415	-1.59668	0.330637
C3ar1	0.00181462	-1.60192	0.329438
8430408G22Rik	0.00432522	-1.60396	0.328973
S100a10	0.00183691	-1.6078	0.328098
Ncf4	0.00272762	-1.6141	0.326669
Vav1	0.00185375	-1.61842	0.325692
Ctsb	0.00442022	-1.62166	0.324961
Tmem229b	0.00251025	-1.62672	0.323824
Psap	0.00212471	-1.63932	0.321008
Hk2	0.00226707	-1.65414	0.317726
Kctd12	0.00206031	-1.65628	0.317256
Ampd3	0.00349138	-1.66604	0.315117
B3galnt1	0.00428383	-1.67097	0.314041
Selplg	0.00184823	-1.67338	0.313518
Tlr5	0.00332845	-1.67343	0.313506
Egr2	0.00474548	-1.68181	0.311692
Syt13	0.00739521	-1.68402	0.311214
Cd53	0.00170477	-1.6997	0.30785
Kcnab2	0.001907	-1.70458	0.306811
Cyba	0.00170477	-1.7071	0.306275
Lum	0.00174658	-1.7095	0.305766
B3gnt7	0.00332845	-1.71072	0.305508
Cd44	0.00220248	-1.7124	0.305152
Ada	0.00232961	-1.71612	0.304366
Lair1	0.00226707	-1.73318	0.300788
Emb	0.00739521	-1.73867	0.299645
Folh1	0.00512145	-1.74076	0.299213
Timp1	0.002177	-1.7452	0.298293
Mmp12	0.00233194	-1.74626	0.298073
Il1r2	0.00869093	-1.75028	0.297244
Galnt3	0.001907	-1.76608	0.294006
Tlr4	0.001907	-1.7797	0.291244
Gpr35	0.00212471	-1.78574	0.290027
Tyrobp	0.00174658	-1.78614	0.289947
Oscar	0.00286395	-1.78817	0.289538
Gpr137b	0.00303618	-1.79932	0.28731
Igsf3	0.00685728	-1.79982	0.28721
Havcr2	0.00199656	-1.81522	0.284161
Myof	0.00209501	-1.81778	0.283657
Ccl2	0.00757599	-1.8215	0.282927
Gpc1	0.00174658	-1.82736	0.28178
Eps8	0.00170477	-1.83038	0.281191
Pld4	0.0027785	-1.8373	0.279845
Nek6	0.00515709	-1.83886	0.279543
Ptafr	0.00185335	-1.84756	0.277862
Chrna1	0.00296364	-1.8498	0.277431
Fcnb	0.00754983	-1.8566	0.276126
Metrnl	0.0037075	-1.87792	0.272076
Irs2	0.00570707	-1.88392	0.270947
Slc7a8	0.00226707	-1.8859	0.270575
Mcoln2	0.00511871	-1.88692	0.270384
Clec4f	0.00183691	-1.89044	0.269725
Slc11a1	0.00284818	-1.89864	0.268196
Cdhr3	0.00322548	-1.90356	0.267282
Dok3	0.00404423	-1.91252	0.265628
Ckb	0.00209123	-1.91326	0.265492
Il7r	0.00516373	-1.91702	0.264802
C5ar1	0.00185335	-1.9213	0.264017
Slc8a1	0.001907	-1.9392	0.260761
Sdc3	0.00188881	-1.95368	0.258157
Laptm5	0.00195425	-1.95464	0.257985
Nkain1	0.00170477	-1.95704	0.257556
Msr1	0.001907	-1.96538	0.256072
Slco2a1	0.00848497	-2.0189	0.246746
Tfpi2	0.00652493	-2.01938	0.246664
Ace	0.00351481	-2.02584	0.245562
Cxcr4	0.00176661	-2.02784	0.245222
Cd84	0.00206077	-2.0359	0.243856
Lgmn	0.00212471	-2.05242	0.241079
Kcnn4	0.00183026	-2.07172	0.237876
Igsf6	0.00272405	-2.07924	0.236639
Sema4d	0.0023449	-2.08736	0.235311
Lgals1	0.00250143	-2.11122	0.231451
Slc43a2	0.00177374	-2.12642	0.229025
Cd300e	0.0023449	-2.12812	0.228756
Pla2g7	0.00459922	-2.1498	0.225344
Ctsk	0.00228246	-2.15146	0.225085
Ctss	0.00213447	-2.15234	0.224947
Gm5460	0.00732619	-2.16025	0.223718
Sept3	0.00646251	-2.19301	0.218695
Mpeg1	0.001907	-2.196	0.218242
Pla2g15	0.00222966	-2.21788	0.214957
Ccl3	0.0059707	-2.2325	0.21279
Tm4sf19	0.00514624	-2.25852	0.208986
Siglec1	0.00212471	-2.26508	0.208038
Abcg1	0.00299071	-2.27522	0.206581
Cd68	0.00227392	-2.28228	0.205573
Plxnc1	0.00239239	-2.29354	0.203974
Ccr1	0.00199656	-2.31084	0.201543
Plau	0.00290409	-2.31434	0.201055
B4galnt2	0.00590872	-2.33517	0.198173
Clec4e	0.00198052	-2.34494	0.196835
Ctsh	0.00236751	-2.3686	0.193633
Cd300lb	0.00212471	-2.40328	0.189034
Oat	0.00759492	-2.41814	0.187097
Anxa1	0.00174658	-2.43852	0.184473
Ncf2	0.00335167	-2.44054	0.184215
Mrc1	0.0027024	-2.45916	0.181852
Sell	0.00234562	-2.48258	0.178924
Acp5	0.00232004	-2.5106	0.175483
Clec5a	0.00250143	-2.51212	0.175298
Fst	0.00226707	-2.54326	0.171555
Rbp2	0.00227392	-2.56336	0.169181
Slc16a6	0.0038759	-2.57507	0.167813
Bst1	0.00341262	-2.58816	0.166298
Clec4d	0.00678417	-2.5893	0.166166
Soat1	0.00228246	-2.83642	0.140008
Gpnmb	0.00296364	-2.91578	0.132514
S100g	0.00628399	-2.91896	0.132223
Spp1	0.00376492	-3.00864	0.124254
Tff3	0.00374803	-3.41769	0.0935781

## Sheet: Additional table 6
Additional table 6. Overview of genes significantly regulated in all three data sets (two human data sets and one hamster data set)
Genes present in all three data sets (16 genes)	Proposed function	Fold change human NASH vs NAFL [39]	Fold change human NASH vs NAFL [40]	Fold change hamster NASH-STZ vs NASH
Mmp2	ECM remodelling	1.97	2.72	4.77
Fmnl3	ECM remodelling	1.58	1.64	2.62
Gpnmb	Signal transduction	2.19	2.51	43
Col1a2	ECM remodelling	1.79	2.69	3.2
Gsn	Programmed cell death	1.64	2.09	2.87
Ccdc80	N/A	2.2	4.25	1.85
Aebp1	ECM remodelling	1.8	2.91	3.31
Efemp1	ECM remodelling	2.32	4.97	3.47
Ctsk	Immune functions	1.79	2.39	8.02
Fbln5	ECM remodelling	1.83	2.91	1.99
Ptgis	Metabolism of bile acids/ bile salts	1.52	2	2.18
Bace2	N/A	1.49	2.08	1.8
Cdh11	Cell-cell communication	2.31	2.08	1.6
Thbs2	ECM remodelling	1.78	2.95	3.97
Cd109	Post-translational modification	2.13	1.93	2.13
Col4a1	ECM remodelling	1.62	2.85	2.75
Abbreviations: ECM: extracellular matrix
